# Supplementary material for: Identification of Main-Effect and Environmental Interaction QTL and Their Candidate Genes for Drought Tolerance in a Wheat RIL Population Between Two Elite Spring Cultivars
Source: Front Genet. 2021 Jun 17;12:656037. doi: 10.3389/fgene.2021.656037 (PMC8249774; doi:10.3389/fgene.2021.656037)
Supplement: Supplementary file 1 [file Data_Sheet_1.zip]

Archive with 2 entries (2 files):
- Supplementary file 1.DOCX
- Supplementary file 2.XLSX
