# Supplementary material for: Identification of Main-Effect and Environmental Interaction QTL and Their Candidate Genes for Drought Tolerance in a Wheat RIL Population Between Two Elite Spring Cultivars
Source: Front Genet. 2021 Jun 17;12:656037. doi: 10.3389/fgene.2021.656037 (PMC8249774; doi:10.3389/fgene.2021.656037)
Supplement: Supplementary file 1 [file Data_Sheet_1.zip › Supplementary file 2.XLSX]

## Sheet: Supp. Table S3
Supplementary Table S3. Complete genetic maps developed using Reeder × Albany RIL population.
Genome order	Order on linkage group	SNP name	Linkage group	Distance (kosambi)	Comulative distances (cM)	QTL region
1	1	BS00058612_51	1A	0	0	--
2	2	BS00096054_51	1A	0	0	--
3	3	Excalibur_c35316_154	1A	0.3	0	--
4	4	RFL_Contig3481_1669	1A	0	0.3	--
5	5	BS00059422_51	1A	0	0.3	--
6	6	RAC875_c95364_259	1A	0	0.3	--
7	7	Kukri_c64049_279	1A	0	0.3	--
8	8	BS00010488_51	1A	0	0.3	--
9	9	Excalibur_c58555_110	1A	0.3	0.3	--
10	10	wsnp_Ku_c1818_3557408	1A	0	0.6	--
11	11	BS00059424_51	1A	0	0.6	--
12	12	Tdurum_contig43475_155	1A	0	0.6	--
13	13	tplb0025b13_150	1A	0.3	0.6	--
14	14	BS00082567_51	1A	0	0.9	--
15	15	BobWhite_c4246_367	1A	0	0.9	--
16	16	BS00064204_51	1A	0	0.9	--
17	17	BS00082566_51	1A	0	0.9	--
18	18	tplb0025b13_372	1A	0	0.9	--
19	19	CAP12_c3074_192	1A	0.3	0.9	--
20	20	IACX2941	1A	0	1.2	--
21	21	BS00068351_51	1A	0	1.2	--
22	22	BS00023130_51	1A	0	1.2	--
23	23	Jagger_c1888_277	1A	0	1.2	--
24	24	CAP12_c8501_370	1A	0	1.2	--
25	25	IAAV5306	1A	0	1.2	--
26	26	Kukri_rep_c68121_997	1A	0	1.2	--
27	27	BS00000713_51	1A	0	1.2	--
28	28	wsnp_Ra_c11211_18227610	1A	0	1.2	--
29	29	GENE-3954_370	1A	0	1.2	--
30	30	Kukri_c1818_2380	1A	0	1.2	--
31	31	Kukri_c2408_857	1A	0	1.2	--
32	32	Kukri_c7192_1128	1A	0	1.2	--
33	33	tplb0025b13_2372	1A	0	1.2	--
34	34	tplb0025b13_2879	1A	0	1.2	--
35	35	tplb0051e20_1160	1A	0	1.2	--
36	36	wsnp_Ku_c1818_3557849	1A	0	1.2	--
37	37	Kukri_rep_c108573_60	1A	0	1.2	--
38	38	RAC875_c48669_226	1A	0	1.2	--
39	39	RAC875_c95364_59	1A	0	1.2	--
40	40	tplb0028p02_562	1A	0	1.2	--
41	41	tplb0025b13_1721	1A	0	1.2	--
42	42	BS00022677_51	1A	0	1.2	--
43	43	BobWhite_c1361_1187	1A	0	1.2	--
44	44	GENE-0014_262	1A	0	1.2	--
45	45	Excalibur_c15165_367	1A	0	1.2	--
46	46	Excalibur_c44612_474	1A	0	1.2	--
47	47	GENE-3142_72	1A	0	1.2	--
48	48	BobWhite_c21669_430	1A	0	1.2	--
49	49	BS00093327_51	1A	0	1.2	--
50	50	BS00033750_51	1A	0	1.2	--
51	51	Excalibur_c94139_55	1A	0.7	1.2	--
52	52	Excalibur_c2868_486	1A	10.2	1.9	--
53	53	Kukri_c11794_1044	1A	0.3	12.1	--
54	54	CAP11_c2581_302	1A	0	12.4	--
55	55	Tdurum_contig46413_680	1A	0	12.4	--
56	56	Kukri_c1977_1940	1A	0	12.4	--
57	57	Excalibur_c21298_515	1A	0	12.4	--
58	58	BS00010267_51	1A	0	12.4	--
59	59	Tdurum_contig43943_56	1A	3.6	12.4	--
60	60	Kukri_c5715_141	1A	1.1	16	--
61	61	BobWhite_c18592_327	1A	0.6	17.1	--
62	62	BS00022270_51	1A	0	17.7	--
63	63	BS00022701_51	1A	0	17.7	--
64	64	BS00110709_51	1A	0	17.7	--
65	65	RAC875_c22821_542	1A	0	17.7	--
66	66	RAC875_c34888_65	1A	0	17.7	--
67	67	BobWhite_c6558_234	1A	0	17.7	--
68	68	RAC875_c16352_326	1A	0.7	17.7	--
69	69	wsnp_Ex_c1137_2182795	1A	0.7	18.4	--
70	70	Tdurum_contig42479_1624	1A	0	19.1	--
71	71	IACX9458	1A	0.3	19.1	--
72	72	BobWhite_c27474_124	1A	0	19.4	--
73	73	Excalibur_c25891_1402	1A	0.3	19.4	--
74	74	wsnp_Ex_c7442_12743707	1A	0	19.7	--
75	75	RAC875_c67106_97	1A	0	19.7	--
76	76	Excalibur_c42185_156	1A	0	19.7	--
77	77	BS00101392_51	1A	0	19.7	--
78	78	BS00065909_51	1A	0	19.7	--
79	79	RAC875_c20875_753	1A	0	19.7	--
80	80	Jagger_rep_c10343_173	1A	0	19.7	--
81	81	Kukri_c2121_1936	1A	0.7	19.7	--
82	82	BobWhite_c48447_529	1A	17.8	20.4	--
83	83	RAC875_c13012_1598	1A	0	38.2	--
84	84	GENE-0249_161	1A	0.4	38.2	--
85	85	TA005995-0488	1A	0.3	38.6	--
86	86	Tdurum_contig30956_537	1A	0.3	38.9	--
87	87	Kukri_rep_c72397_600	1A	0	39.2	--
88	88	Excalibur_c22642_90	1A	0	39.2	--
89	89	Excalibur_c55677_217	1A	0	39.2	--
90	90	IAAV3168	1A	0	39.2	--
91	91	RAC875_c37934_285	1A	0	39.2	--
92	92	Kukri_c24144_1568	1A	0	39.2	--
93	93	Excalibur_c18694_273	1A	0	39.2	--
94	94	RAC875_c64603_663	1A	0	39.2	--
95	95	GENE-0249_122	1A	0	39.2	--
96	96	RAC875_c2654_1817	1A	0	39.2	--
97	97	BS00062578_51	1A	0	39.2	--
98	98	RAC875_c13012_174	1A	0	39.2	--
99	99	BS00064608_51	1A	0	39.2	--
100	100	Excalibur_rep_c92985_510	1A	0	39.2	--
101	101	BS00065419_51	1A	0	39.2	--
102	102	Excalibur_c110483_103	1A	0	39.2	--
103	103	Kukri_rep_c81545_195	1A	0	39.2	--
104	104	Tdurum_contig17530_822	1A	0	39.2	--
105	105	Tdurum_contig20965_1446	1A	0	39.2	--
106	106	Excalibur_rep_c92985_618	1A	0	39.2	--
107	107	Excalibur_c10065_570	1A	0	39.2	--
108	108	BS00030948_51	1A	0	39.2	--
109	109	Ku_c20069_531	1A	0	39.2	--
110	110	Kukri_c18434_200	1A	0.7	39.2	--
111	111	Excalibur_c3941_537	1A	0	39.9	--
112	112	Ex_c3941_906	1A	5.2	39.9	--
113	113	RAC875_c16820_419	1A	2.1	45.1	--
114	114	wsnp_Ku_c11896_19337444	1A	0.3	47.2	--
115	115	Kukri_c13136_1363	1A	0	47.5	--
116	116	wsnp_JD_c9290_10155594	1A	0	47.5	--
117	117	BobWhite_c48591_394	1A	0	47.5	--
118	118	BobWhite_c23763_350	1A	0	47.5	--
119	119	Kukri_c13593_203	1A	0	47.5	--
120	120	Excalibur_c10689_254	1A	0	47.5	--
121	121	BobWhite_c4328_1345	1A	0	47.5	--
122	122	GENE-0509_639	1A	0	47.5	--
123	123	Excalibur_c7026_2635	1A	1.7	47.5	--
124	124	BS00011787_51	1A	0	49.2	--
125	125	Kukri_c22508_119	1A	2.1	49.2	--
126	126	Excalibur_rep_c100567_692	1A	0	51.3	--
127	127	BobWhite_c12302_368	1A	0.4	51.3	--
128	128	RAC875_rep_c107325_644	1A	0.4	51.7	--
129	129	GENE-0002_856	1A	0	52.1	--
130	130	GENE-0507_285	1A	0.4	52.1	--
131	131	BS00009885_51	1A	0.4	52.5	--
132	132	BS00084022_51	1A	0	52.9	--
133	133	BobWhite_c4499_153	1A	1.9	52.9	--
134	134	wsnp_Ex_c31983_40709607	1A	0	54.8	--
135	135	wsnp_Ex_c31983_40709866	1A	0	54.8	--
136	136	Kukri_c46010_872	1A	0	54.8	--
137	137	Kukri_c46010_146	1A	0.3	54.8	--
138	138	Kukri_c82555_88	1A	0	55.1	--
139	139	Tdurum_contig77289_179	1A	0	55.1	--
140	140	RAC875_c14066_452	1A	0	55.1	--
141	141	Excalibur_rep_c85213_146	1A	1.4	55.1	--
142	142	Kukri_c7579_559	1A	0	56.5	--
143	143	RAC875_c10090_963	1A	0	56.5	--
144	144	RAC875_rep_c111911_116	1A	0	56.5	--
145	145	Excalibur_c7237_1084	1A	0	56.5	--
146	146	Excalibur_c7237_1208	1A	0.7	56.5	--
147	147	Excalibur_c46833_204	1A	0	57.2	--
148	148	wsnp_BE490041A_Ta_2_1	1A	0	57.2	--
149	149	IACX1592	1A	0	57.2	--
150	150	BS00029346_51	1A	0	57.2	--
151	151	RAC875_c89908_105	1A	0.3	57.2	--
152	152	wsnp_CAP12_c2438_1180601	1A	0	57.5	--
153	153	RAC875_c826_2186	1A	0	57.5	--
154	154	TA003773-0807	1A	0.3	57.5	--
155	155	wsnp_Ex_c200_391015	1A	0	57.8	--
156	156	Excalibur_c200_1664	1A	0.7	57.8	--
157	157	IAAV5652	1A	0	58.5	--
158	158	BS00012210_51	1A	6.9	58.5	--
159	159	wsnp_Ex_c3253_5994376	1A	1	65.4	--
160	160	wsnp_Ex_c2181_4089788	1A	0	66.4	--
161	161	RAC875_c37183_331	1A	0	66.4	--
162	162	wsnp_Ex_c2181_4089639	1A	0	66.4	--
163	163	IAAV4243	1A	0	66.4	--
164	164	wsnp_Ex_c24686_33941368	1A	0	66.4	--
165	165	BobWhite_rep_c53779_108	1A	0	66.4	--
166	166	wsnp_CAP11_c23_61357	1A	0	66.4	--
167	167	wsnp_Ku_rep_c107796_93118214	1A	0	66.4	--
168	168	wsnp_Ex_c24686_33942264	1A	0.3	66.4	--
169	169	BS00087437_51	1A	0.3	66.7	--
170	170	GENE-0431_601	1A	0	67	--
171	171	RAC875_c19509_174	1A	0	67	--
172	172	GENE-0431_573	1A	2.5	67	--
173	173	Excalibur_c16292_1338	1A	0	69.5	--
174	174	GENE-0491_632	1A	0.3	69.5	--
175	175	RAC875_c9899_510	1A	0	69.8	--
176	176	Excalibur_rep_c84731_611	1A	0.7	69.8	--
177	177	Kukri_c8332_120	1A	0	70.5	--
178	178	Kukri_rep_c69903_1525	1A	0	70.5	--
179	179	TA004725-0348	1A	3.2	70.5	--
180	180	Excalibur_c13489_867	1A	0.7	73.7	--
181	181	Kukri_c35200_895	1A	0	74.4	--
182	182	Kukri_c20672_360	1A	0	74.4	--
183	183	tplb0059e14_515	1A	1	74.4	--
184	184	Kukri_c88698_296	1A	0	75.4	--
185	185	RAC875_c86680_391	1A	0	75.4	--
186	186	BobWhite_c38865_319	1A	0	75.4	--
187	187	IACX18883	1A	0	75.4	--
188	188	wsnp_Ex_c4310_7770452	1A	0	75.4	--
189	189	BobWhite_c37935_124	1A	0	75.4	--
190	190	wsnp_Ra_c32175_41221223	1A	0	75.4	--
191	191	Excalibur_c59894_97	1A	0	75.4	--
192	192	GENE-0106_229	1A	0	75.4	--
193	193	IAAV9050	1A	0	75.4	--
194	194	BS00021719_51	1A	1	75.4	--
195	195	Kukri_c3582_87	1A	0	76.4	--
196	196	RAC875_c53185_802	1A	0	76.4	--
197	197	RAC875_c23158_301	1A	0	76.4	--
198	198	wsnp_Ex_c56097_58351893	1A	0	76.4	--
199	199	wsnp_Ex_c56097_58352130	1A	0	76.4	--
200	200	BS00033469_51	1A	0	76.4	--
201	201	Kukri_c27785_400	1A	0	76.4	--
202	202	Ra_c58315_265	1A	0	76.4	--
203	203	RAC875_c41275_131	1A	0	76.4	--
204	204	IACX3496	1A	0	76.4	--
205	205	Kukri_c10453_875	1A	0	76.4	--
206	206	BS00065676_51	1A	0	76.4	--
207	207	Excalibur_c13183_128	1A	0	76.4	--
208	208	Excalibur_c56097_168	1A	0	76.4	--
209	209	RAC875_c21625_246	1A	0	76.4	--
210	210	IACX662	1A	0	76.4	--
211	211	GENE-0112_64	1A	0.3	76.4	--
212	212	BS00012283_51	1A	0	76.7	--
213	213	BS00023101_51	1A	0	76.7	--
214	214	BS00067421_51	1A	0	76.7	--
215	215	IACX11070	1A	0	76.7	--
216	216	RAC875_c2734_135	1A	0	76.7	--
217	217	RAC875_c42285_1007	1A	0	76.7	--
218	218	wsnp_JD_c13903_13781269	1A	0	76.7	--
219	219	wsnp_Ex_c534_1058778	1A	0.3	76.7	--
220	220	BS00021889_51	1A	0	77	--
221	221	Excalibur_rep_c112145_271	1A	0	77	--
222	222	Excalibur_c7033_159	1A	0	77	--
223	223	wsnp_BE495786A_Ta_2_1	1A	0	77	--
224	224	wsnp_Ex_c5216_9235964	1A	0	77	--
225	225	BS00087600_51	1A	0.3	77	--
226	226	RAC875_c94534_75	1A	0	77.3	--
227	227	Excalibur_c30591_637	1A	0	77.3	--
228	228	IACX4378	1A	0	77.3	--
229	229	Ex_c5192_943	1A	0	77.3	--
230	230	wsnp_Ex_c5192_9203100	1A	0	77.3	--
231	231	wsnp_Ku_c24239_34199356	1A	0	77.3	--
232	232	BS00022698_51	1A	0	77.3	--
233	233	GENE-0004_635	1A	0	77.3	--
234	234	RFL_Contig3203_1971	1A	0	77.3	--
235	235	RAC875_c31276_1128	1A	0	77.3	--
236	236	IAAV3049	1A	0	77.3	--
237	237	wsnp_Ex_c27940_37101775	1A	0	77.3	--
238	238	wsnp_Ra_c12148_19539667	1A	0	77.3	--
239	239	wsnp_Ex_c12336_19686808	1A	0	77.3	--
240	240	CAP11_c1972_285	1A	0	77.3	--
241	241	wsnp_Ku_c21356_31093507	1A	6	77.3	--
242	242	IACX3047	1A	0	83.3	--
243	243	IAAV5535	1A	1	83.3	--
244	244	BS00021864_51	1A	0	84.3	--
245	245	Tdurum_contig32437_257	1A	1.7	84.3	--
246	246	BobWhite_c38987_641	1A	0.3	86	--
247	247	TA003955-1138	1A	0.7	86.3	--
248	248	IACX5960	1A	0	87	--
249	249	IACX5793	1A	0.3	87	--
250	250	BobWhite_c29908_113	1A	0	87.3	--
251	251	IAAV8804	1A	0	87.3	--
252	252	wsnp_Ra_c3270_6136110	1A	0	87.3	--
253	253	wsnp_Ra_c3270_6136601	1A	0	87.3	--
254	254	Kukri_rep_c117029_125	1A	0.3	87.3	--
255	255	wsnp_BE445113A_Ta_2_2	1A	0	87.6	1
256	256	RFL_Contig3919_551	1A	0.3	87.6	1
257	257	Kukri_c53153_92	1A	0	87.9	1
258	258	wsnp_BG314157A_Ta_2_1	1A	0	87.9	1
259	259	BS00065324_51	1A	0	87.9	1
260	260	BS00021728_51	1A	0	87.9	1
261	261	Kukri_c48879_148	1A	0	87.9	1
262	262	wsnp_BE445113A_Ta_2_1	1A	0	87.9	1
263	263	wsnp_Ra_c11877_19161832	1A	0	87.9	1
264	264	Kukri_c58155_786	1A	0	87.9	1
265	265	RAC875_c29540_1109	1A	0	87.9	1
266	266	Ex_c2848_957	1A	0	87.9	1
267	267	Kukri_c18413_168	1A	0.3	87.9	1
268	268	BS00067742_51	1A	1	88.2	1
269	269	Excalibur_c3475_113	1A	0	89.2	1
270	270	RAC875_c46551_339	1A	0.3	89.2	1
271	271	TA003063-0097	1A	0	89.5	1
272	272	Excalibur_c65437_104	1A	0	89.5	1
273	273	Kukri_c43410_348	1A	0	89.5	1
274	274	RAC875_c27417_150	1A	0	89.5	1
275	275	Excalibur_c3475_903	1A	0	89.5	1
276	276	RAC875_c49074_374	1A	0	89.5	1
277	277	Excalibur_c3429_236	1A	0	89.5	1
278	278	Excalibur_c3429_652	1A	0.3	89.5	1
279	279	BS00030036_51	1A	0	89.8	1
280	280	wsnp_Ex_c6452_11213329	1A	0	89.8	1
281	281	Kukri_c31891_1355	1A	0	89.8	1
282	282	wsnp_Ex_c20489_29564938	1A	0	89.8	1
283	283	RAC875_c60514_90	1A	1	89.8	1
284	284	GENE-0511_403	1A	1	90.8	1
285	285	Tdurum_contig64955_285	1A	0	91.8	1
286	286	Tdurum_contig29616_55	1A	0	91.8	1
287	287	Kukri_c1313_1158	1A	0	91.8	1
288	288	BobWhite_c7337_717	1A	0	91.8	1
289	289	BobWhite_c46007_582	1A	0.3	91.8	1
290	290	Ku_c1313_1673	1A	0.3	92.1	1
291	291	IAAV6234	1A	0.3	92.4	1
292	292	wsnp_Ex_c1997_3757508	1A	0	92.7	1
293	293	wsnp_Ex_c1997_3755945	1A	0	92.7	1
294	294	wsnp_Ex_c1997_3757415	1A	0.3	92.7	1
295	295	BS00088136_51	1A	0	93	1
296	296	TA002402-1350	1A	0	93	1
297	297	wsnp_Ku_c23012_32893918	1A	1	93	1
298	298	BS00066071_51	1A	0	94	1
299	299	Tdurum_contig57101_1616	1A	0	94	1
300	300	Tdurum_contig57101_742	1A	24.9	94	1
301	301	BS00028146_51	1A	0	118.9	--
302	302	CAP7_c4879_249	1A	0	118.9	--
303	303	wsnp_Ex_c6563_11378915	1A	1	118.9	--
304	304	wsnp_CAP7_c3472_1623955	1A	0	119.9	--
305	305	BS00009104_51	1A	0	119.9	--
306	306	RAC875_c15975_1208	1A	0	119.9	--
307	307	Kukri_c45512_193	1A	0.3	119.9	--
308	308	BS00012042_51	1A	0.3	120.2	--
309	309	Kukri_c49463_154	1A	0.3	120.5	--
310	310	wsnp_JD_c13384_13393159	1A	0	120.8	--
311	311	BobWhite_c13761_242	1A	0	120.8	--
312	312	BS00022239_51	1A	0.3	120.8	--
313	313	Excalibur_c45861_189	1A	0	121.1	--
314	314	Kukri_c57770_705	1A	1	121.1	--
315	315	BS00081002_51	1A	0.3	122.1	--
316	316	GENE-0262_431	1A	0	122.4	--
317	317	wsnp_BG606986A_Ta_2_4	1A	0	122.4	--
318	318	BS00088350_51	1A	0	122.4	--
319	319	wsnp_BG606986A_Ta_2_1	1A	0	122.4	--
320	320	BS00022396_51	1A	0	122.4	--
321	321	BS00109991_51	1A	0	122.4	--
322	322	BS00022848_51	1A	0	122.4	--
323	323	BS00110627_51	1A	0	122.4	--
324	324	BS00022261_51	1A	0	122.4	--
325	325	Ex_c4060_510	1A	0	122.4	--
326	326	RAC875_c6798_467	1A	0.3	122.4	--
327	327	Excalibur_c47013_1503	1A	0	122.7	--
328	328	RAC875_c56690_320	1A	0.3	122.7	--
329	329	wsnp_Ra_c22110_31550370	1A	0	123	--
330	330	Excalibur_c97157_137	1A	0	123	--
331	331	Excalibur_c97157_65	1A	0	123	--
332	332	BS00073413_51	1A	0.3	123	--
333	333	RAC875_c23168_480	1A	0	123.3	--
334	334	RAC875_c120509_133	1A	0	123.3	--
335	335	GENE-0069_468	1A	0.3	123.3	--
336	336	BobWhite_c16206_317	1A	1	123.6	--
337	337	Tdurum_contig21114_255	1A	0	124.6	--
338	338	BobWhite_c23632_322	1A	0.3	124.6	--
339	339	RAC875_c21411_162	1A	0	124.9	--
340	340	Excalibur_c25353_1171	1A	0.3	124.9	--
341	341	Excalibur_c22768_811	1A	0	125.2	--
342	342	wsnp_Ex_c33452_41938013	1A	0	125.2	--
343	343	BobWhite_c5967_537	1A	0	125.2	--
344	344	IACX5994	1A	0	125.2	--
345	345	wsnp_Ex_c33452_41938159	1A	0	125.2	--
346	346	Excalibur_c22768_963	1A	0	125.2	--
347	347	Kukri_c7119_392	1A	0.3	125.2	--
348	348	TA001600-1603	1A	0	125.5	--
349	349	wsnp_Ex_c41953_48658353	1A	0	125.5	--
350	350	wsnp_JD_c3973_5044238	1A	0	125.5	--
351	351	RAC875_rep_c72890_63	1A	0	125.5	--
352	352	wsnp_Ex_c41953_48657850	1A	0	125.5	--
353	353	BobWhite_c721_74	1A	0	125.5	--
354	354	IAAV544	1A	0.3	125.5	--
355	355	Ra_c110766_321	1A	1.4	125.8	--
356	356	wsnp_BE443588A_Ta_2_1	1A	0	127.2	--
357	357	wsnp_BE443588A_Ta_2_2	1A	0	127.2	--
358	358	wsnp_Ex_c28900_37982485	1A	0	127.2	--
359	359	GENE-0033_233	1A	0	127.2	--
360	360	RFL_Contig5334_1969	1A	0	127.2	--
361	361	IAAV130	1A	0	127.2	--
362	362	RFL_Contig5334_831	1A	1	127.2	--
363	363	BS00078085_51	1A	0	128.2	--
364	364	wsnp_CAP11_c1815_982483	1A	0	128.2	--
365	365	BS00023935_51	1A	0	128.2	--
366	366	wsnp_CAP8_c4785_2322876	1A	0	128.2	--
367	367	BS00070580_51	1A	0	128.2	--
368	368	Tdurum_contig96086_74	1A	0	128.2	--
369	369	BobWhite_c41272_159	1A	0	128.2	--
370	370	wsnp_Ex_c4612_8254533	1A	0	128.2	--
371	371	BS00068391_51	1A	0	128.2	--
372	372	BobWhite_c22134_398	1A	0	128.2	--
373	373	Ex_c26688_969	1A	0	128.2	--
374	374	BS00070581_51	1A	0	128.2	--
375	375	BS00095510_51	1A	0.7	128.2	--
376	376	RAC875_c41993_582	1A	0	128.9	--
377	377	TA005289-1104	1A	0	128.9	--
378	378	tplb0059d21_1032	1A	0	128.9	--
379	379	BS00037976_51	1A	0	128.9	--
380	380	BS00023203_51	1A	0	128.9	--
381	381	RAC875_c67771_805	1A	0	128.9	--
382	382	BS00110877_51	1A	0.7	128.9	--
383	383	IACX7789	1A	0.3	129.6	--
384	384	Tdurum_contig63715_235	1A	0.7	129.9	--
385	385	RAC875_c5016_314	1A	0.3	130.6	--
386	386	Excalibur_c30974_65	1A	0	130.9	--
387	387	wsnp_Ra_c4184_7637695	1A	0	130.9	--
388	388	wsnp_Ex_c6488_11266589	1A	0	130.9	--
389	389	BS00056547_51	1A	0	130.9	--
390	390	wsnp_CAP12_rep_c8598_3608465	1A	0	130.9	--
391	391	Tdurum_contig51833_439	1A	0	130.9	--
392	392	wsnp_BE494527A_Ta_2_1	1A	0	130.9	--
393	393	BobWhite_rep_c49755_131	1A	0	130.9	--
394	394	Jagger_c468_53	1A	0	130.9	--
395	395	RFL_Contig399_976	1A	0	130.9	--
396	396	Tdurum_contig56538_337	1A	0	130.9	--
397	397	BS00034899_51	1A	0	130.9	--
398	398	BobWhite_c46857_82	1A	0	130.9	--
399	399	Tdurum_contig80278_250	1A	0	130.9	--
400	400	wsnp_Ex_c9534_15793556	1A	0	130.9	--
401	401	RAC875_rep_c69152_184	1A	0	130.9	--
402	402	RAC875_rep_c108284_98	1A	0	130.9	--
403	403	BS00066659_51	1A	0	130.9	--
404	404	BS00072408_51	1A	0	130.9	--
405	405	wsnp_CAP7_rep_c5385_2417464	1A	0	130.9	--
406	406	Kukri_c19251_236	1A	0	130.9	--
407	407	JD_c285_1438	1A	0	130.9	--
408	408	Kukri_c30924_203	1A	0.3	130.9	--
409	409	BobWhite_rep_c65812_710	1A	0.3	131.2	--
410	410	BS00079087_51	1A	0	131.5	--
411	411	BobWhite_c19182_280	1A	0	131.5	--
412	412	tplb0021i12_383	1A	0	131.5	--
413	413	Kukri_c2338_533	1A	0	131.5	--
414	414	wsnp_Ku_c816_1684613	1A	0	131.5	--
415	415	TA001430-0733	1A	0	131.5	--
416	416	wsnp_Ex_c41553_48351921	1A	0	131.5	--
417	417	BobWhite_c6820_199	1A	0	131.5	--
418	418	wsnp_CAP8_rep_c3938_1936666	1A	0	131.5	--
419	419	IAAV3156	1A	0	131.5	--
420	420	IAAV3650	1A	0	131.5	--
421	421	JD_c13024_360	1A	0	131.5	--
422	422	Tdurum_contig75762_377	1A	0	131.5	--
423	423	Tdurum_contig75762_406	1A	0	131.5	--
424	424	wsnp_JD_c13024_13129681	1A	0	131.5	--
425	425	wsnp_JD_c4904_6034093	1A	0	131.5	--
426	426	Kukri_c55266_242	1A	0	131.5	--
427	427	Ra_c29200_300	1A	0	131.5	--
428	428	BobWhite_c24825_349	1A	0	131.5	--
429	429	Kukri_c18274_551	1A	0	131.5	--
430	430	RAC875_c60162_129	1A	0	131.5	--
431	431	wsnp_Ku_c3804_6986527	1A	0	131.5	--
432	432	wsnp_Ex_c1359_2604298	1A	0	131.5	--
433	433	Kukri_c35030_266	1A	0	131.5	--
434	434	Tdurum_contig51167_810	1A	0	131.5	--
435	435	D_GCE8AKX01CMR3X_282	1A	0	131.5	--
436	436	wsnp_Ku_rep_c109724_94227136	1A	0	131.5	--
437	437	Excalibur_c54842_340	1A	0	131.5	--
438	438	RAC875_c11363_678	1A	0	131.5	--
439	439	BS00070560_51	1A	0	131.5	--
440	440	wsnp_Ex_c10903_17717179	1A	0	131.5	--
441	441	Tdurum_contig18174_283	1A	0	131.5	--
442	442	Excalibur_c23598_1632	1A	0	131.5	--
443	443	Kukri_c16271_544	1A	0	131.5	--
444	444	wsnp_Ex_c23143_32376622	1A	0	131.5	--
445	445	CAP7_c490_123	1A	0	131.5	--
446	446	RAC875_rep_c71093_1070	1A	0	131.5	--
447	447	wsnp_JD_rep_c49006_33254974	1A	0	131.5	--
448	448	BobWhite_c15256_225	1A	0	131.5	--
449	449	Kukri_c51781_199	1A	0	131.5	--
450	450	wsnp_CAP11_rep_c7847_3468669	1A	0	131.5	--
451	451	Excalibur_c23598_1502	1A	0.3	131.5	--
452	452	Kukri_c44895_88	1A	0.7	131.8	--
453	453	Tdurum_contig47345_284	1A	0	132.5	--
454	454	wsnp_Ex_c13955_21833712	1A	0	132.5	--
455	455	Tdurum_contig81642_298	1A	0	132.5	--
456	456	RAC875_c49433_308	1A	0	132.5	--
457	457	Excalibur_c21534_1436	1A	0	132.5	--
458	458	Ra_c8027_1021	1A	0.3	132.5	--
459	459	RAC875_c21673_641	1A	0	132.8	--
460	460	wsnp_Ex_c34594_42877119	1A	0	132.8	--
461	461	wsnp_Ex_c12399_19776420	1A	0	132.8	--
462	462	wsnp_Ex_c34594_42877243	1A	0	132.8	--
463	463	Tdurum_contig78830_348	1A	0	132.8	--
464	464	Tdurum_contig78830_745	1A	0	132.8	--
465	465	Kukri_c67703_174	1A	0.3	132.8	--
466	466	Excalibur_c16947_81	1A	0	133.1	--
467	467	Excalibur_c16947_114	1A	0	133.1	--
468	468	wsnp_Ra_c19637_28840370	1A	0	133.1	--
469	469	TA003411-0583	1A	0	133.1	--
470	470	wsnp_Ex_c3264_6017750	1A	0	133.1	--
471	471	BobWhite_c44164_402	1A	0	133.1	--
472	472	BobWhite_c39092_629	1A	0	133.1	--
473	473	Excalibur_c73970_243	1A	0	133.1	--
474	474	CAP12_rep_c6128_120	1A	0	133.1	--
475	475	Tdurum_contig51167_1029	1A	0	133.1	--
476	476	Tdurum_contig56662_54	1A	0	133.1	--
477	477	IACX2413	1A	0	133.1	--
478	478	Tdurum_contig51167_534	1A	0	133.1	--
479	479	RAC875_c23586_541	1A	0	133.1	--
480	480	Tdurum_contig51167_915	1A	0	133.1	--
481	481	Tdurum_contig85466_170	1A	0	133.1	--
482	482	RAC875_c3057_2297	1A	0	133.1	--
483	483	RAC875_c48804_590	1A	0	133.1	--
484	484	Tdurum_contig51167_390	1A	0	133.1	--
485	485	BobWhite_c37358_208	1A	0	133.1	--
486	486	CAP12_c3758_112	1A	0	133.1	--
487	487	wsnp_Ex_c7684_13109335	1A	0	133.1	--
488	488	CAP12_c8163_118	1A	0	133.1	--
489	489	Jagger_c6772_80	1A	0	133.1	--
490	490	RAC875_c36980_161	1A	0	133.1	--
491	491	RAC875_c11363_527	1A	0	133.1	--
492	492	Tdurum_contig60210_371	1A	0	133.1	--
493	493	wsnp_Ex_c23598_32826926	1A	0	133.1	--
494	494	Excalibur_c987_197	1A	0	133.1	--
495	495	Excalibur_c41553_213	1A	0	133.1	--
496	496	Tdurum_contig8224_378	1A	0.3	133.1	--
497	497	Tdurum_contig81011_244	1A	0	133.4	--
498	498	wsnp_CAP11_c146_160903	1A	0	133.4	--
499	499	Excalibur_c66_147	1A	0.7	133.4	--
500	500	GENE-3098_53	1A	0	134.1	--
501	501	wsnp_Ex_c10631_17340809	1A	0	134.1	--
502	502	Excalibur_c88792_93	1A	0	134.1	--
503	503	wsnp_Ra_c36089_44508724	1A	0	134.1	--
504	504	RFL_Contig3683_1784	1A	5.2	134.1	--
505	505	BS00022824_51	1A	0.3	139.3	--
506	506	BS00106641_51	1A	0	139.6	--
507	507	BS00023114_51	1A	0	139.6	--
508	508	wsnp_Ex_c18499_27344859	1A	3.2	139.6	--
509	509	BS00068074_51	1A	0.3	142.8	--
510	510	BS00043441_51	1A	1	143.1	--
511	511	Ex_c3201_1046	1A	0.7	144.1	--
512	512	wsnp_Ex_c48407_53323483	1A	0.3	144.8	--
513	513	wsnp_Ex_c48407_53323801	1A	0.7	145.1	--
514	514	GENE-0171_87	1A	0	145.8	--
515	515	Kukri_c310_1953	1A	0.7	145.8	--
516	516	Tdurum_contig30426_261	1A	0	146.5	--
517	517	wsnp_Ra_c6891_11974621	1A	0	146.5	--
518	518	BS00107935_51	1A	0	146.5	--
519	519	RAC875_c1295_1603	1A	0	146.5	--
520	520	Ku_c23222_221	1A	0.3	146.5	--
521	521	Ku_c23222_204	1A	0	146.8	--
522	522	Ra_c1295_635	1A	0	146.8	--
523	523	RAC875_c52947_338	1A	0	146.8	--
524	524	Kukri_c65610_551	1A	0.3	146.8	--
525	525	CAP11_c1500_171	1A	2.1	147.1	--
526	526	Tdurum_contig70803_475	1A	0	149.2	--
527	527	wsnp_Ex_c271_521429	1A	0	149.2	--
528	528	BS00084995_51	1A	0	149.2	--
529	529	BS00021990_51	1A	0.7	149.2	--
530	530	wsnp_Ex_c11939_19147421	1A	0	149.9	--
531	531	Excalibur_c10538_1153	1A	0	149.9	--
532	532	Tdurum_contig29886_139	1A	0.3	149.9	--
533	533	wsnp_Ku_c5687_10068945	1A	0	150.2	--
534	534	wsnp_Ex_c11939_19147514	1A	0	150.2	--
535	535	wsnp_Ku_c12441_20092792	1A	15	150.2	--
536	536	wsnp_RFL_Contig3850_4199825	1A	0	165.2	--
537	537	JD_c394_819	1A	0.7	165.2	--
538	538	RAC875_rep_c120646_120	1A	0	165.9	--
539	539	TA003848-0787	1A	0	165.9	--
540	540	BS00054271_51	1A	0	165.9	--
541	541	BS00011913_51	1A	0	165.9	--
542	542	BS00059314_51	1A	0	165.9	--
543	543	D_contig12592_200	1A	0.3	165.9	--
544	544	wsnp_Ku_c754_1557338	1A	0.3	166.2	--
545	545	BS00023419_51	1A	0	166.5	--
546	546	Kukri_c21396_771	1A	0	166.5	--
547	547	Excalibur_c12819_216	1A	0	166.5	--
548	548	BobWhite_c44947_277	1A	0	166.5	--
549	549	RAC875_c5882_307	1A	0	166.5	--
550	550	IAAV4435	1A	0.3	166.5	--
551	551	wsnp_Ex_c6476_11246531	1A	0	166.8	--
552	552	RAC875_c57566_61	1A	0	166.8	--
553	553	Excalibur_c41592_100	1A	0	166.8	--
554	554	IAAV3217	1A	0	166.8	--
555	555	BobWhite_c10251_382	1A	4.4	166.8	--
556	556	BobWhite_c66315_505	1A	0	171.2	--
557	557	wsnp_Ex_c46670_52108070	1A	2.8	171.2	--
558	558	wsnp_Ex_c4186_7560575	1A	0	174	--
559	559	wsnp_JD_c12333_12595897	1A	0	174	--
560	560	wsnp_Ex_rep_c72011_70562321	1A	0	174	--
561	561	Kukri_c18608_729	1A	0.3	174	--
562	562	Kukri_c18608_135	1A	0.3	174.3	--
563	563	Tdurum_contig47006_1105	1A	0	174.6	--
564	564	Tdurum_contig47006_2711	1A	0	174.6	--
565	565	wsnp_Ex_c2918_5381441	1A	0	174.6	--
566	566	tplb0059i08_441	1A	0.3	174.6	--
567	567	Excalibur_c17004_1396	1A		174.9	--
568	1	Kukri_c8211_761	1B	0	0	--
569	2	Tdurum_contig50555_632	1B	0	0	--
570	3	BS00025964_51	1B	0	0	--
571	4	BS00029539_51	1B	0.3	0	--
572	5	Kukri_c47679_85	1B	0	0.3	--
573	6	BS00022429_51	1B	0.3	0.3	--
574	7	IAAV3403	1B	0.3	0.6	--
575	8	RAC875_c30138_595	1B	0	0.9	--
576	9	BS00082565_51	1B	0	0.9	--
577	10	Tdurum_contig28703_293	1B	0	0.9	--
578	11	Kukri_c8390_1102	1B	0	0.9	--
579	12	BS00065413_51	1B	0	0.9	--
580	13	BS00065487_51	1B	0	0.9	--
581	14	BobWhite_c11301_226	1B	0	0.9	--
582	15	RAC875_c24163_155	1B	0.3	0.9	--
583	16	Kukri_c8390_547	1B	0	1.2	--
584	17	Kukri_c8390_441	1B	0	1.2	--
585	18	BS00022504_51	1B	0.3	1.2	--
586	19	BS00022323_51	1B	0	1.5	--
587	20	TA001594-0748	1B	0	1.5	--
588	21	BS00062605_51	1B	0	1.5	--
589	22	Kukri_c8390_1515	1B	0	1.5	--
590	23	Excalibur_c5562_380	1B	0	1.5	--
591	24	Excalibur_c30569_384	1B	0	1.5	--
592	25	Kukri_c37738_417	1B	0	1.5	--
593	26	BS00111170_51	1B	0	1.5	--
594	27	BS00066271_51	1B	0	1.5	--
595	28	RAC875_c8282_644	1B	0	1.5	--
596	29	Excalibur_c43567_633	1B	0	1.5	--
597	30	Kukri_c38553_173	1B	0	1.5	--
598	31	Ra_c40444_302	1B	0	1.5	--
599	32	Excalibur_rep_c111074_76	1B	0	1.5	--
600	33	BS00075116_51	1B	0	1.5	--
601	34	BS00083177_51	1B	0	1.5	--
602	35	BS00050522_51	1B	0.3	1.5	--
603	36	GENE-0014_142	1B	0	1.8	--
604	37	Kukri_c26168_423	1B	0	1.8	--
605	38	BobWhite_c65478_119	1B	0	1.8	--
606	39	IAAV8671	1B	0	1.8	--
607	40	Excalibur_c12376_569	1B	0	1.8	--
608	41	IAAV3683	1B	0.3	1.8	--
609	42	Kukri_c44369_131	1B	0.7	2.1	--
610	43	Kukri_c76307_182	1B	0	2.8	--
611	44	Kukri_c8211_401	1B	11.1	2.8	--
612	45	Excalibur_rep_c93160_539	1B	3.7	13.9	--
613	46	Ku_c8505_1424	1B	1.4	17.6	--
614	47	BS00067567_51	1B	0	19	--
615	48	IAAV2838	1B	0	19	--
616	49	BS00067003_51	1B	0	19	--
617	50	GENE-0427_115	1B	0	19	--
618	51	IACX16577	1B	0	19	--
619	52	GENE-0427_442	1B	0.7	19	--
620	53	BS00106306_51	1B	0	19.7	--
621	54	BS00065737_51	1B	0.3	19.7	--
622	55	BobWhite_c26045_230	1B	0	20	--
623	56	Kukri_c47342_73	1B	0	20	--
624	57	Kukri_rep_c100936_449	1B	0	20	--
625	58	Tdurum_contig55639_241	1B	2.8	20	--
626	59	RAC875_c49924_324	1B	10.2	22.8	--
627	60	Kukri_c45137_137	1B	7.4	33	--
628	61	RAC875_c51813_182	1B	0.3	40.4	--
629	62	RAC875_c51813_151	1B	0.3	40.7	--
630	63	RAC875_c6789_838	1B	1.7	41	--
631	64	BS00044869_51	1B	0.7	42.7	--
632	65	Tdurum_contig60809_268	1B	0	43.4	--
633	66	Kukri_c11580_1154	1B	0	43.4	--
634	67	RAC875_c79971_61	1B	0	43.4	--
635	68	Ra_c7855_49	1B	0	43.4	--
636	69	IAAV7260	1B	0	43.4	--
637	70	Ra_c16069_1820	1B	0	43.4	--
638	71	wsnp_RFL_Contig2794_2564017	1B	0	43.4	--
639	72	Excalibur_c64533_980	1B	0	43.4	--
640	73	Kukri_c84940_106	1B	0	43.4	--
641	74	RAC875_c44452_438	1B	0	43.4	--
642	75	wsnp_RFL_Contig373_3974834	1B	0	43.4	--
643	76	Ra_c7745_1438	1B	0	43.4	--
644	77	RAC875_c16677_56	1B	0	43.4	--
645	78	RFL_Contig1354_484	1B	0	43.4	--
646	79	Tdurum_contig31201_380	1B	0	43.4	--
647	80	wsnp_Ex_c11177_18096010	1B	0	43.4	--
648	81	RAC875_c25708_503	1B	0	43.4	--
649	82	Kukri_c62848_106	1B	0	43.4	--
650	83	RAC875_c11749_97	1B	0	43.4	--
651	84	RAC875_c63421_83	1B	0	43.4	--
652	85	Tdurum_contig14650_689	1B	0	43.4	--
653	86	wsnp_Ex_rep_c69266_68192766	1B	0	43.4	--
654	87	BS00062942_51	1B	0	43.4	--
655	88	Kukri_rep_c68583_931	1B	0	43.4	--
656	89	RFL_Contig2784_641	1B	0	43.4	--
657	90	Kukri_c7428_604	1B	0	43.4	--
658	91	Ku_c3893_771	1B	0	43.4	--
659	92	Excalibur_c15885_1145	1B	0	43.4	--
660	93	Kukri_c62848_1632	1B	0	43.4	--
661	94	Ku_c18793_951	1B	0	43.4	--
662	95	Excalibur_c4082_370	1B	0	43.4	--
663	96	IAAV5269	1B	0	43.4	--
664	97	IAAV8661	1B	0	43.4	--
665	98	Kukri_c2535_98	1B	0	43.4	--
666	99	RAC875_c20420_87	1B	0	43.4	--
667	100	RAC875_rep_c117462_124	1B	0	43.4	--
668	101	RAC875_rep_c75762_175	1B	0	43.4	--
669	102	RFL_Contig1354_663	1B	0	43.4	--
670	103	Tdurum_contig31201_201	1B	0	43.4	--
671	104	wsnp_Ku_c62848_63784645	1B	0	43.4	--
672	105	Ra_c1195_200	1B	0	43.4	--
673	106	Ku_c31251_565	1B	0	43.4	--
674	107	Tdurum_contig83763_107	1B	0	43.4	--
675	108	CAP7_rep_c12580_266	1B	0	43.4	--
676	109	Kukri_c62848_1581	1B	0	43.4	--
677	110	RAC875_c10226_1478	1B	0	43.4	--
678	111	Tdurum_contig63991_186	1B	0	43.4	--
679	112	Tdurum_contig63991_280	1B	0	43.4	--
680	113	tplb0024i16_1177	1B	0	43.4	--
681	114	Tdurum_contig42289_936	1B	0.3	43.4	--
682	115	Tdurum_contig63991_404	1B	0	43.7	--
683	116	Tdurum_contig60809_255	1B	0	43.7	--
684	117	wsnp_CAP12_c399_219300	1B	0	43.7	--
685	118	JD_c2834_381	1B	0	43.7	--
686	119	Tdurum_contig288_253	1B	0	43.7	--
687	120	Tdurum_contig42289_1857	1B	0	43.7	--
688	121	Tdurum_contig7497_570	1B	0	43.7	--
689	122	tplb0024i16_800	1B	0	43.7	--
690	123	Tdurum_contig13391_680	1B	0	43.7	--
691	124	Tdurum_contig63670_287	1B	0	43.7	--
692	125	Tdurum_contig43346_108	1B	0	43.7	--
693	126	Kukri_c13156_129	1B	0	43.7	--
694	127	Kukri_c11580_451	1B	0	43.7	--
695	128	TA001643-0728	1B	0	43.7	--
696	129	Kukri_c11580_339	1B	0	43.7	--
697	130	Ex_c68416_859	1B	0	43.7	--
698	131	Ra_c70039_1705	1B	0	43.7	--
699	132	RAC875_rep_c101933_656	1B	0	43.7	--
700	133	BobWhite_c7333_76	1B	0	43.7	--
701	134	Excalibur_c5052_151	1B	0	43.7	--
702	135	RAC875_c18282_1390	1B	0	43.7	--
703	136	RAC875_c2972_225	1B	0	43.7	--
704	137	Ku_c62848_956	1B	0	43.7	--
705	138	Kukri_c11580_818	1B	0	43.7	--
706	139	BS00075036_51	1B	0	43.7	--
707	140	Excalibur_c23779_474	1B	0	43.7	--
708	141	RAC875_c8183_201	1B	0	43.7	--
709	142	Excalibur_rep_c66306_499	1B	0	43.7	--
710	143	Tdurum_contig19102_84	1B	0	43.7	--
711	144	RAC875_c21131_3615	1B	0	43.7	--
712	145	RAC875_c50365_521	1B	0	43.7	--
713	146	TA004184-0525	1B	0	43.7	--
714	147	Excalibur_c20228_135	1B	0.3	43.7	--
715	148	Kukri_c10308_342	1B	0	44	--
716	149	Kukri_rep_c111213_148	1B	0.3	44	--
717	150	Tdurum_contig31624_230	1B	0	44.3	--
718	151	Kukri_c78742_146	1B	0	44.3	--
719	152	BobWhite_rep_c66146_237	1B	0	44.3	--
720	153	Kukri_c78742_122	1B	0	44.3	--
721	154	Kukri_c34519_630	1B	0	44.3	--
722	155	RAC875_c24429_132	1B	0	44.3	--
723	156	RAC875_c30381_573	1B	0	44.3	--
724	157	Ku_c20710_135	1B	0	44.3	--
725	158	RAC875_c20775_540	1B	0.3	44.3	--
726	159	wsnp_Ex_c17238_25895129	1B	0	44.6	--
727	160	BobWhite_c24761_508	1B	0	44.6	--
728	161	BS00067247_51	1B	0	44.6	--
729	162	Excalibur_c109123_462	1B	0.7	44.6	--
730	163	Excalibur_c10528_347	1B	0	45.3	--
731	164	RAC875_c21598_248	1B	2.1	45.3	--
732	165	Ex_c11539_279	1B	0.3	47.4	--
733	166	RAC875_c864_88	1B	0.7	47.7	--
734	167	BS00011450_51	1B	0	48.4	--
735	168	GENE-0227_217	1B	0	48.4	--
736	169	tplb0029b01_1022	1B	0	48.4	--
737	170	tplb0029b01_123	1B	0	48.4	--
738	171	Kukri_rep_c101550_113	1B	0	48.4	--
739	172	wsnp_RFL_Contig4726_5654774	1B	0	48.4	--
740	173	BobWhite_c8713_420	1B	0	48.4	--
741	174	Excalibur_c10319_229	1B	0	48.4	--
742	175	BobWhite_c4126_442	1B	0	48.4	--
743	176	Kukri_c30982_1173	1B	0	48.4	--
744	177	RAC875_c44575_396	1B	0	48.4	--
745	178	wsnp_Ku_c30982_40765341	1B	0	48.4	--
746	179	BS00022632_51	1B	0	48.4	--
747	180	BobWhite_c19327_314	1B	0	48.4	--
748	181	Ex_c24969_223	1B	0	48.4	--
749	182	wsnp_Ex_c38116_45719983	1B	0	48.4	--
750	183	Kukri_c49091_371	1B	0	48.4	--
751	184	RAC875_c44575_561	1B	0	48.4	--
752	185	wsnp_Ku_c30982_40765254	1B	0	48.4	--
753	186	RAC875_rep_c70803_1442	1B	0	48.4	--
754	187	IAAV2546	1B	0	48.4	--
755	188	RAC875_rep_c95069_54	1B	0	48.4	--
756	189	BS00022670_51	1B	0	48.4	--
757	190	GENE-0522_336	1B	0	48.4	--
758	191	GENE-2323_270	1B	0	48.4	--
759	192	Ku_c11394_862	1B	0	48.4	--
760	193	wsnp_JD_rep_c49357_33576509	1B	0	48.4	--
761	194	BobWhite_c22266_315	1B	0	48.4	--
762	195	BobWhite_c4236_410	1B	0	48.4	--
763	196	wsnp_Ex_c1412_2711077	1B	0	48.4	--
764	197	BS00010352_51	1B	3.4	48.4	--
765	198	Ra_c3837_797	1B	3.8	51.8	--
766	199	GENE-0193_197	1B	0	55.6	--
767	200	Ra_c23839_884	1B	0	55.6	--
768	201	wsnp_Ex_c26419_35667216	1B	0	55.6	--
769	202	BS00090449_51	1B	0	55.6	--
770	203	Ex_c34713_501	1B	0	55.6	--
771	204	wsnp_Ku_c16117_24917524	1B	0	55.6	--
772	205	Ra_c33845_794	1B	0	55.6	--
773	206	wsnp_Ku_c66585_65967792	1B	0	55.6	--
774	207	RAC875_c21842_1647	1B	0.4	55.6	--
775	208	RAC875_rep_c108085_570	1B	0	56	--
776	209	wsnp_Ex_c10233_16784994	1B	0	56	--
777	210	Kukri_c76762_166	1B	0	56	--
778	211	Kukri_rep_c88171_730	1B	0	56	--
779	212	IAAV178	1B	0	56	--
780	213	Excalibur_c3140_697	1B	0	56	--
781	214	CAP7_rep_c7114_55	1B	0	56	--
782	215	JD_c10376_670	1B	0	56	--
783	216	GENE-0116_102	1B	0	56	--
784	217	GENE-1214_159	1B	0	56	--
785	218	Kukri_rep_c95031_104	1B	0	56	--
786	219	Tdurum_contig11877_414	1B	0	56	--
787	220	Tdurum_contig65023_587	1B	0	56	--
788	221	Kukri_c2297_181	1B	0	56	--
789	222	CAP7_rep_c10850_139	1B	0	56	--
790	223	Ku_c42700_2798	1B	0	56	--
791	224	Kukri_c37856_492	1B	0	56	--
792	225	wsnp_Ex_rep_c66802_65172754	1B	0	56	--
793	226	wsnp_Ku_c9014_15193623	1B	0	56	--
794	227	Ra_c21902_654	1B	0	56	--
795	228	Kukri_c37856_123	1B	0	56	--
796	229	RAC875_c24109_600	1B	0	56	--
797	230	wsnp_Ex_c9979_16421462	1B	0.9	56	--
798	231	Kukri_c6462_320	1B	0	56.9	--
799	232	Tdurum_contig47456_182	1B	0	56.9	--
800	233	Tdurum_contig53888_350	1B	0	56.9	--
801	234	wsnp_Ex_c30805_39678077	1B	0	56.9	--
802	235	Tdurum_contig84184_124	1B	0	56.9	--
803	236	wsnp_Ex_c6022_10552811	1B	0	56.9	--
804	237	wsnp_Ex_rep_c68573_67416138	1B	0	56.9	--
805	238	Kukri_c10593_1064	1B	0	56.9	--
806	239	wsnp_Ex_c15934_24341135	1B	0	56.9	--
807	240	wsnp_be443797B_Ta_2_1	1B	0	56.9	--
808	241	BobWhite_c7577_69	1B	0	56.9	--
809	242	CAP11_c1969_268	1B	0	56.9	--
810	243	RAC875_c5227_1385	1B	0	56.9	--
811	244	BS00063113_51	1B	0	56.9	--
812	245	BS00029345_51	1B	0	56.9	--
813	246	BobWhite_c43322_203	1B	0	56.9	--
814	247	Ku_c8767_1245	1B	0	56.9	--
815	248	BS00009731_51	1B	0	56.9	--
816	249	Tdurum_contig53888_107	1B	0	56.9	--
817	250	BS00041010_51	1B	0	56.9	--
818	251	Kukri_c8308_245	1B	0	56.9	--
819	252	Kukri_rep_c70738_896	1B	0	56.9	--
820	253	IAAV1869	1B	0.4	56.9	--
821	254	Tdurum_contig46780_203	1B	0	57.3	--
822	255	Kukri_c62285_336	1B	0	57.3	--
823	256	Tdurum_contig10326_151	1B	0	57.3	--
824	257	Tdurum_contig42856_1271	1B	0	57.3	--
825	258	BS00052075_51	1B	0	57.3	--
826	259	CAP7_c302_518	1B	0	57.3	--
827	260	Ra_c18323_183	1B	0	57.3	--
828	261	Ex_c16691_96	1B	0	57.3	--
829	262	IACX184	1B	0.3	57.3	--
830	263	BS00062740_51	1B	0	57.6	--
831	264	Kukri_rep_c108436_534	1B	0	57.6	--
832	265	Excalibur_c39191_82	1B	0.3	57.6	--
833	266	D_contig17842_656	1B	0	57.9	--
834	267	JD_c18139_485	1B	0	57.9	--
835	268	Excalibur_c29127_552	1B	0	57.9	--
836	269	BobWhite_c1318_691	1B	0	57.9	--
837	270	wsnp_BE403956B_Ta_2_3	1B	0.3	57.9	--
838	271	wsnp_BE442716B_Ta_2_2	1B	0	58.2	--
839	272	Tdurum_contig43910_1113	1B	0	58.2	--
840	273	Tdurum_contig43910_687	1B	0	58.2	--
841	274	BS00021946_51	1B	0	58.2	--
842	275	BS00021947_51	1B	0	58.2	--
843	276	Ku_c13515_171	1B	0	58.2	--
844	277	BS00094498_51	1B	0	58.2	--
845	278	Tdurum_contig87816_268	1B	0	58.2	--
846	279	BS00067434_51	1B	0	58.2	--
847	280	BS00094499_51	1B	0	58.2	--
848	281	JD_c64600_281	1B	0	58.2	--
849	282	Kukri_c75399_226	1B	0	58.2	--
850	283	wsnp_BE442716B_Ta_2_1	1B	0	58.2	--
851	284	BobWhite_c17137_82	1B	0	58.2	--
852	285	BS00011712_51	1B	0	58.2	--
853	286	Excalibur_c4163_176	1B	0	58.2	--
854	287	Kukri_c75399_389	1B	0	58.2	--
855	288	RAC875_c38384_450	1B	0	58.2	--
856	289	TA005233-0508	1B	0	58.2	--
857	290	Excalibur_c4163_387	1B	0	58.2	--
858	291	Kukri_c13968_1342	1B	0	58.2	--
859	292	BobWhite_c11460_291	1B	0	58.2	--
860	293	Excalibur_c57972_116	1B	0	58.2	--
861	294	BS00060270_51	1B	0	58.2	--
862	295	Tdurum_contig57127_56	1B	0	58.2	--
863	296	Tdurum_contig8081_2331	1B	0	58.2	--
864	297	BS00022581_51	1B	0	58.2	--
865	298	BS00071555_51	1B	0	58.2	--
866	299	GENE-0235_131	1B	0	58.2	--
867	300	GENE-3334_199	1B	0	58.2	--
868	301	Tdurum_contig28899_127	1B	0	58.2	--
869	302	Tdurum_contig42217_127	1B	1	58.2	--
870	303	IAAV3905	1B	1.4	59.2	--
871	304	wsnp_Ex_c17452_26163496	1B	0	60.6	--
872	305	BS00032364_51	1B	0	60.6	--
873	306	BS00073530_51	1B	0	60.6	--
874	307	wsnp_Ex_c22006_31180883	1B	0	60.6	--
875	308	wsnp_CAP11_c76_113375	1B	0	60.6	--
876	309	wsnp_Ex_c22006_31181239	1B	0	60.6	--
877	310	wsnp_Ex_c52474_56060204	1B	0	60.6	--
878	311	wsnp_Ra_c6724_11703420	1B	0	60.6	--
879	312	Kukri_c4951_503	1B	0	60.6	--
880	313	Ku_c6201_2890	1B	0	60.6	--
881	314	BS00107829_51	1B	0	60.6	--
882	315	BS00069723_51	1B	0.3	60.6	--
883	316	wsnp_Ex_rep_c66883_65286958	1B	0	60.9	--
884	317	BobWhite_c28635_785	1B	0	60.9	--
885	318	BobWhite_c28635_896	1B	0	60.9	--
886	319	wsnp_Ex_c2004_3770146	1B	0	60.9	--
887	320	BobWhite_rep_c51642_1057	1B	0	60.9	--
888	321	BobWhite_c441_976	1B	0	60.9	--
889	322	Ku_c70461_480	1B	0	60.9	--
890	323	Kukri_c27114_294	1B	0	60.9	--
891	324	Kukri_c38105_143	1B	0	60.9	--
892	325	Kukri_c38105_452	1B	0	60.9	--
893	326	Kukri_c49015_1037	1B	0	60.9	--
894	327	Kukri_c49015_1606	1B	0	60.9	--
895	328	Ra_c45721_2630	1B	0	60.9	--
896	329	wsnp_Ex_c31567_40338517	1B	0	60.9	--
897	330	Kukri_c49015_1700	1B	0	60.9	--
898	331	GENE-0505_443	1B	0.7	60.9	--
899	332	BobWhite_c30111_117	1B	0.3	61.6	--
900	333	Kukri_c34894_112	1B	0	61.9	--
901	334	Kukri_c75097_56	1B	0	61.9	--
902	335	RAC875_c51240_89	1B	0	61.9	--
903	336	GENE-1150_214	1B	0	61.9	--
904	337	BobWhite_c346_253	1B	0	61.9	--
905	338	Tdurum_contig56874_562	1B	0	61.9	--
906	339	Kukri_rep_c69810_502	1B	0	61.9	--
907	340	BS00078431_51	1B	0	61.9	--
908	341	wsnp_BE443332B_Ta_2_2	1B	0	61.9	--
909	342	wsnp_BE443930B_Ta_2_2	1B	0	61.9	--
910	343	BobWhite_rep_c66032_270	1B	0	61.9	--
911	344	IAAV8763	1B	0	61.9	--
912	345	BobWhite_c1967_388	1B	0	61.9	--
913	346	IAAV7383	1B	0	61.9	--
914	347	IACX15424	1B	0	61.9	--
915	348	RAC875_c3617_396	1B	0	61.9	--
916	349	Tdurum_contig57183_368	1B	0	61.9	--
917	350	Tdurum_contig57183_581	1B	0	61.9	--
918	351	Tdurum_contig76481_798	1B	0	61.9	--
919	352	BobWhite_c1967_175	1B	0	61.9	--
920	353	Excalibur_rep_c107001_320	1B	0	61.9	--
921	354	RAC875_c46646_549	1B	0	61.9	--
922	355	wsnp_Ra_c12888_20519578	1B	0	61.9	--
923	356	BobWhite_rep_c64920_402	1B	0	61.9	--
924	357	IAAV2287	1B	0.7	61.9	--
925	358	Tdurum_contig28316_442	1B	0	62.6	--
926	359	Tdurum_contig56873_1237	1B	0	62.6	--
927	360	BS00071465_51	1B	0	62.6	--
928	361	Excalibur_c50665_1323	1B	0	62.6	--
929	362	Excalibur_rep_c105376_485	1B	0	62.6	--
930	363	RAC875_c56417_377	1B	0	62.6	--
931	364	Tdurum_contig44255_814	1B	0	62.6	--
932	365	wsnp_BE446240B_Ta_2_1	1B	0	62.6	--
933	366	BS00023142_51	1B	0	62.6	--
934	367	CAP7_c3456_113	1B	0	62.6	--
935	368	GENE-0142_178	1B	0	62.6	--
936	369	Kukri_c667_1073	1B	0	62.6	--
937	370	Kukri_c67707_114	1B	0	62.6	--
938	371	TA001197-0204	1B	0	62.6	--
939	372	wsnp_BE446240B_Ta_2_3	1B	0	62.6	--
940	373	Tdurum_contig15593_407	1B	0	62.6	--
941	374	Tdurum_contig28316_243	1B	0	62.6	--
942	375	RFL_Contig1601_750	1B	0	62.6	--
943	376	Tdurum_contig28316_228	1B	0	62.6	--
944	377	BS00081127_51	1B	0	62.6	--
945	378	GENE-0165_389	1B	0	62.6	--
946	379	RFL_Contig3343_2115	1B	0	62.6	--
947	380	BS00081125_51	1B	0	62.6	--
948	381	wsnp_Ku_c19618_29134473	1B	0	62.6	--
949	382	Excalibur_c27798_1068	1B	0	62.6	--
950	383	IAAV9039	1B	0	62.6	--
951	384	Kukri_c64195_1203	1B	0	62.6	--
952	385	wsnp_Ex_rep_c66643_64952627	1B	0	62.6	--
953	386	Kukri_c64195_432	1B	0	62.6	--
954	387	RAC875_c92464_53	1B	0	62.6	--
955	388	Excalibur_c49906_242	1B	0	62.6	--
956	389	BS00083072_51	1B	0	62.6	--
957	390	BS00089313_51	1B	0	62.6	--
958	391	Excalibur_c7035_155	1B	0	62.6	--
959	392	Excalibur_rep_c67541_1585	1B	0	62.6	--
960	393	IACX2578	1B	0	62.6	--
961	394	wsnp_Ex_c26620_35859364	1B	0	62.6	--
962	395	Ra_c68984_1882	1B	0	62.6	--
963	396	wsnp_Ex_c9960_16397347	1B	0	62.6	--
964	397	CAP7_s12849_67	1B	0	62.6	--
965	398	CAP8_c9553_109	1B	0	62.6	--
966	399	wsnp_CAP11_rep_c8576_3700031	1B	0	62.6	--
967	400	wsnp_Ex_c5388_9526777	1B	0	62.6	--
968	401	wsnp_JD_c4641_5774711	1B	0	62.6	--
969	402	TA004407-0898	1B	0	62.6	--
970	403	RAC875_c8878_232	1B	0	62.6	--
971	404	Excalibur_s102212_259	1B	0	62.6	--
972	405	BS00034925_51	1B	0.3	62.6	--
973	406	wsnp_Ex_c5388_9527189	1B	0.3	62.9	--
974	407	Tdurum_contig59449_400	1B	0	63.2	--
975	408	Tdurum_contig59449_249	1B	0	63.2	--
976	409	wsnp_Ex_c6611_11452297	1B	0	63.2	--
977	410	RAC875_c87890_312	1B	0	63.2	--
978	411	Excalibur_c90096_77	1B	0	63.2	--
979	412	BS00111033_51	1B	0	63.2	--
980	413	RFL_Contig2270_1560	1B	0	63.2	--
981	414	GENE-0107_807	1B	0	63.2	--
982	415	wsnp_Ex_c30969_39821293	1B	0	63.2	--
983	416	wsnp_Ex_c6611_11451949	1B	0	63.2	--
984	417	BS00023001_51	1B	0	63.2	--
985	418	Kukri_c32430_109	1B	0	63.2	--
986	419	wsnp_Ku_c39862_48205590	1B	0	63.2	--
987	420	BS00041355_51	1B	0	63.2	--
988	421	IACX3408	1B	0	63.2	--
989	422	RAC875_c5556_328	1B	0	63.2	--
990	423	RAC875_c87890_234	1B	1	63.2	--
991	424	BobWhite_rep_c50058_84	1B	1.4	64.2	2
992	425	BobWhite_c20015_300	1B	0	65.6	2
993	426	RAC875_rep_c98040_163	1B	0	65.6	2
994	427	RAC875_rep_c98040_92	1B	0	65.6	2
995	428	BS00103166_51	1B	0	65.6	2
996	429	GENE-0091_426	1B	1.4	65.6	2
997	430	BS00036362_51	1B	0	67	2
998	431	IACX9097	1B	0	67	2
999	432	Tdurum_contig87938_342	1B	0	67	2
1000	433	Kukri_c559_193	1B	0	67	2
1001	434	BobWhite_c16005_289	1B	0	67	2
1002	435	BS00010130_51	1B	0	67	2
1003	436	IACX11291	1B	0	67	2
1004	437	IACX9510	1B	0	67	2
1005	438	IACX9622	1B	0	67	2
1006	439	RAC875_c8888_802	1B	0	67	2
1007	440	RAC875_s110519_303	1B	0	67	2
1008	441	wsnp_JD_c11014_11565501	1B	0	67	2
1009	442	wsnp_BG606586B_Ta_2_13	1B	0	67	2
1010	443	BS00000066_51	1B	0	67	2
1011	444	Tdurum_contig31102_299	1B	0	67	2
1012	445	BS00022742_51	1B	2.7	67	2
1013	446	CAP12_c1129_220	1B	0	69.7	2
1014	447	RFL_Contig4977_2333	1B	0	69.7	2
1015	448	CAP7_c1625_317	1B	0	69.7	2
1016	449	RAC875_c102223_220	1B	0	69.7	2
1017	450	Tdurum_contig42016_333	1B	0.4	69.7	2
1018	451	BS00011973_51	1B	0.4	70.1	2
1019	452	BS00065126_51	1B	0	70.5	2
1020	453	RAC875_c7674_634	1B	0.4	70.5	2
1021	454	wsnp_BF485168B_Ta_2_1	1B	0	70.9	2
1022	455	BS00066006_51	1B	0	70.9	2
1023	456	Excalibur_c21451_352	1B	0	70.9	2
1024	457	Excalibur_c40993_1129	1B	0	70.9	2
1025	458	Excalibur_c52495_89	1B	0	70.9	2
1026	459	BS00064602_51	1B	0	70.9	2
1027	460	RAC875_c46151_243	1B	1	70.9	2
1028	461	GENE-0480_265	1B	0	71.9	2
1029	462	BS00038643_51	1B	0	71.9	2
1030	463	wsnp_BG274294B_Ta_2_3	1B	0	71.9	2
1031	464	Excalibur_c8613_1266	1B	0.3	71.9	2
1032	465	RAC875_c22886_261	1B	0	72.2	--
1033	466	RAC875_c22886_235	1B	0	72.2	--
1034	467	BS00048610_51	1B	0	72.2	--
1035	468	Kukri_c9593_381	1B	0.3	72.2	--
1036	469	Tdurum_contig83770_218	1B	0	72.5	--
1037	470	GENE-0524_302	1B	0	72.5	--
1038	471	Excalibur_c30955_479	1B	0.9	72.5	--
1039	472	Excalibur_c52120_132	1B	0.9	73.4	--
1040	473	wsnp_Ex_c5098_9047611	1B	0.3	74.3	--
1041	474	wsnp_Ex_rep_c69766_68723140	1B	0	74.6	--
1042	475	GENE-0120_431	1B	0	74.6	--
1043	476	GENE-0120_397	1B	0.3	74.6	--
1044	477	wsnp_Ex_c18462_27305612	1B	0	74.9	--
1045	478	wsnp_Ex_c1440_2764269	1B	0	74.9	--
1046	479	wsnp_Ex_c1440_2764867	1B	0	74.9	--
1047	480	wsnp_Ex_c8625_14468525	1B	0	74.9	--
1048	481	BS00067769_51	1B	0	74.9	--
1049	482	RAC875_c16391_426	1B	0	74.9	--
1050	483	wsnp_BM140362B_Ta_1_1	1B	0	74.9	--
1051	484	CAP12_c2291_383	1B	0	74.9	--
1052	485	wsnp_CAP12_c257_143515	1B	0	74.9	--
1053	486	Excalibur_c16203_451	1B	0	74.9	--
1054	487	wsnp_Ex_rep_c101231_86636951	1B	0	74.9	--
1055	488	RAC875_c95548_156	1B	0.3	74.9	--
1056	489	wsnp_JD_c6331_7499499	1B	6	75.2	--
1057	490	Excalibur_c14911_976	1B	0	81.2	--
1058	491	RAC875_c45678_1083	1B	0	81.2	--
1059	492	BS00039740_51	1B	0.3	81.2	--
1060	493	Tdurum_contig8158_269	1B	0	81.5	--
1061	494	IACX6064	1B	0	81.5	--
1062	495	BS00003934_51	1B	0	81.5	--
1063	496	RAC875_c55891_712	1B	0	81.5	--
1064	497	RAC875_c55891_659	1B	0	81.5	--
1065	498	Tdurum_contig42852_667	1B	0	81.5	--
1066	499	BS00065217_51	1B	1.4	81.5	--
1067	500	Tdurum_contig47550_699	1B	0	82.9	--
1068	501	BobWhite_c11044_322	1B	0	82.9	--
1069	502	Tdurum_contig85620_467	1B	0	82.9	--
1070	503	Kukri_c15391_468	1B	0	82.9	--
1071	504	IACX11320	1B	0	82.9	--
1072	505	RFL_Contig4235_707	1B	0	82.9	--
1073	506	Tdurum_contig604_356	1B	0	82.9	--
1074	507	Kukri_c7770_176	1B	0.3	82.9	--
1075	508	BS00062880_51	1B	0.7	83.2	--
1076	509	wsnp_Ex_c9577_15857465	1B	0.3	83.9	--
1077	510	Excalibur_c9149_1326	1B	0	84.2	--
1078	511	wsnp_Ex_c15611_23929128	1B	0	84.2	--
1079	512	wsnp_Ku_c13043_20902807	1B	0	84.2	--
1080	513	wsnp_Ku_c4175_7603236	1B	0	84.2	--
1081	514	wsnp_Ku_rep_c89089_82009060	1B	0	84.2	--
1082	515	wsnp_Ra_c2748_5223434	1B	0	84.2	--
1083	516	Ku_c956_1797	1B	0	84.2	--
1084	517	wsnp_Ex_c5101_9053178	1B	0	84.2	--
1085	518	TA004824-0802	1B	0	84.2	--
1086	519	wsnp_Ex_c24318_33561600	1B	0	84.2	--
1087	520	BS00024320_51	1B	0	84.2	--
1088	521	BS00062724_51	1B	0	84.2	--
1089	522	Kukri_c39698_228	1B	0	84.2	--
1090	523	Kukri_c39698_278	1B	0	84.2	--
1091	524	wsnp_Ex_c21198_30326388	1B	0	84.2	--
1092	525	wsnp_Ex_c23230_32466568	1B	0	84.2	--
1093	526	IAAV4667	1B	0	84.2	--
1094	527	wsnp_CAP11_c287_244799	1B	0	84.2	--
1095	528	wsnp_Ku_rep_c89089_82009285	1B	0	84.2	--
1096	529	wsnp_Ex_c5101_9052671	1B	0	84.2	--
1097	530	BobWhite_c43917_288	1B	0	84.2	--
1098	531	wsnp_Ex_c13109_20725640	1B	0	84.2	--
1099	532	BobWhite_c5812_440	1B	0	84.2	--
1100	533	Ex_c11930_509	1B	0	84.2	--
1101	534	Excalibur_c10496_651	1B	0	84.2	--
1102	535	IAAV3802	1B	0	84.2	--
1103	536	Kukri_rep_c103359_233	1B	0	84.2	--
1104	537	Kukri_c13043_1293	1B	0	84.2	--
1105	538	Ra_c2748_671	1B	0	84.2	--
1106	539	wsnp_Ex_c21198_30327016	1B	0	84.2	--
1107	540	wsnp_Ex_c9577_15857679	1B	0	84.2	--
1108	541	wsnp_Ex_c24318_33562395	1B	0	84.2	--
1109	542	Tdurum_contig30517_310	1B	0	84.2	--
1110	543	Tdurum_contig30517_578	1B	0	84.2	--
1111	544	wsnp_Ex_rep_c107911_91350930	1B	0	84.2	--
1112	545	wsnp_Ex_c15611_23928961	1B	0	84.2	--
1113	546	BS00086083_51	1B	0	84.2	--
1114	547	Kukri_c13043_1084	1B	0	84.2	--
1115	548	Kukri_c13043_832	1B	0	84.2	--
1116	549	Kukri_c9133_2211	1B	0	84.2	--
1117	550	Kukri_c9133_534	1B	0	84.2	--
1118	551	Excalibur_c112015_118	1B	0	84.2	--
1119	552	Tdurum_contig30517_174	1B	0	84.2	--
1120	553	Excalibur_c9149_1789	1B	0	84.2	--
1121	554	wsnp_Ex_rep_c107911_91350866	1B	0.3	84.2	--
1122	555	wsnp_Ex_c7585_12955306	1B	0	84.5	--
1123	556	wsnp_Ex_c7585_12957020	1B	0.5	84.5	--
1124	557	IACX11274	1B	0	85	--
1125	558	GENE-0487_644	1B	0	85	--
1126	559	GENE-0487_795	1B	0	85	--
1127	560	RAC875_c103613_441	1B	0	85	--
1128	561	BS00089031_51	1B	0.5	85	--
1129	562	Jagger_c7242_85	1B	0	85.5	--
1130	563	RAC875_c87950_333	1B	0	85.5	--
1131	564	BS00067627_51	1B	0	85.5	--
1132	565	CAP7_c12113_171	1B	0	85.5	--
1133	566	BS00055864_51	1B	0	85.5	--
1134	567	BS00055866_51	1B	0.3	85.5	--
1135	568	Kukri_c51864_225	1B	0.7	85.8	--
1136	569	Kukri_c1932_300	1B	0	86.5	--
1137	570	BS00078029_51	1B	0.3	86.5	--
1138	571	Kukri_c1932_624	1B	1.4	86.8	--
1139	572	RAC875_c1136_363	1B	0.3	88.2	--
1140	573	RAC875_c62171_386	1B	0	88.5	--
1141	574	Excalibur_rep_c69066_270	1B	0	88.5	--
1142	575	RAC875_c32848_578	1B	0	88.5	--
1143	576	TA005251-0278	1B	0	88.5	--
1144	577	BS00066944_51	1B	0	88.5	--
1145	578	BS00100853_51	1B	0	88.5	--
1146	579	RAC875_c1136_867	1B	0	88.5	--
1147	580	wsnp_Ex_c27644_36826484	1B	0	88.5	--
1148	581	RAC875_c31031_387	1B	0	88.5	--
1149	582	Ex_c69066_186	1B	0.4	88.5	--
1150	583	wsnp_Ex_rep_c67299_65845319	1B	0	88.9	--
1151	584	Kukri_c44709_96	1B	0	88.9	--
1152	585	wsnp_Ex_rep_c67299_65844168	1B	3.9	88.9	--
1153	586	CAP7_c1137_53	1B	0.7	92.8	--
1154	587	RAC875_c39401_502	1B	0	93.5	--
1155	588	RAC875_c52957_154	1B	0	93.5	--
1156	589	RFL_Contig2176_1111	1B	0	93.5	--
1157	590	RFL_Contig2176_1163	1B	0	93.5	--
1158	591	Kukri_c13978_132	1B	0	93.5	--
1159	592	Excalibur_c44818_109	1B	0	93.5	--
1160	593	BS00023071_51	1B	0	93.5	--
1161	594	RAC875_c39401_229	1B	0	93.5	--
1162	595	RFL_Contig2176_932	1B	0	93.5	--
1163	596	RAC875_c39401_277	1B	0.7	93.5	--
1164	597	BS00022775_51	1B	0	94.2	--
1165	598	wsnp_Ex_c29186_38247956	1B	0	94.2	--
1166	599	IACX7705	1B	1.9	94.2	--
1167	600	RAC875_c61512_173	1B	1.5	96.1	--
1168	601	wsnp_Ex_c18384_27213023	1B	0	97.6	--
1169	602	wsnp_Ex_c2569_4780450	1B	0	97.6	--
1170	603	RAC875_c64190_212	1B	0.9	97.6	--
1171	604	RAC875_c4908_1539	1B	0	98.5	--
1172	605	wsnp_BE494527B_Ta_2_1	1B	0	98.5	--
1173	606	RFL_Contig2826_1274	1B	0	98.5	--
1174	607	RAC875_c16136_1597	1B	0	98.5	--
1175	608	BobWhite_c34030_646	1B	0	98.5	--
1176	609	IACX1240	1B	0	98.5	--
1177	610	RFL_Contig2826_1367	1B	0	98.5	--
1178	611	RFL_Contig2826_614	1B	0.5	98.5	--
1179	612	BS00069829_51	1B	0	99	--
1180	613	Excalibur_c40808_585	1B	6.9	99	--
1181	614	Tdurum_contig49651_546	1B	0	105.9	--
1182	615	Tdurum_contig53772_362	1B	0	105.9	--
1183	616	wsnp_BF200640B_Ta_2_1	1B	0	105.9	--
1184	617	wsnp_Ex_c5296_9365528	1B	0	105.9	--
1185	618	wsnp_Ex_c5296_9365860	1B	0	105.9	--
1186	619	wsnp_Ex_c5296_9365847	1B	0	105.9	--
1187	620	Tdurum_contig49651_227	1B	0.3	105.9	--
1188	621	BS00072791_51	1B	0	106.2	--
1189	622	Tdurum_contig65853_242	1B	0	106.2	--
1190	623	BS00034450_51	1B	0	106.2	--
1191	624	Tdurum_contig65853_534	1B	0	106.2	--
1192	625	D_GBUVHFX01API9H_416	1B	0.3	106.2	--
1193	626	BS00022249_51	1B	1	106.5	--
1194	627	BS00022411_51	1B	0	107.5	--
1195	628	Tdurum_contig57927_171	1B	0	107.5	--
1196	629	Tdurum_contig57927_460	1B	----------	107.5	--
1197	1	BS00094793_51	1D1	0.3	0	--
1198	2	Excalibur_c2868_451	1D1	0	0.3	--
1199	3	Kukri_c22349_754	1D1	0	0.3	--
1200	4	wsnp_Ex_c2868_5293485	1D1	0	0.3	--
1201	5	Kukri_rep_c102231_265	1D1		0.3	--
1202	1	wsnp_Ra_c2633_5017265	1D2	1	0	--
1203	2	Kukri_c37718_187	1D2	0	1	--
1204	3	Excalibur_c65104_163	1D2	2.1	1	--
1205	4	BobWhite_c33756_74	1D2	0	3.1	--
1206	5	RAC875_c16352_594	1D2	1	3.1	--
1207	6	RFL_Contig5639_1168	1D2	7.9	4.1	--
1208	7	CAP8_c2401_433	1D2	0	12	--
1209	8	Ku_c12842_664	1D2	3.4	12	--
1210	9	CAP12_c46_333	1D2	0.4	15.4	--
1211	10	Excalibur_rep_c75168_337	1D2	1.5	15.8	--
1212	11	Excalibur_c48750_124	1D2	0	17.3	--
1213	12	wsnp_RFL_Contig4025_4499792	1D2	0	17.3	--
1214	13	BobWhite_c1764_139	1D2	0	17.3	--
1215	14	IAAV5327	1D2	0	17.3	--
1216	15	Excalibur_c24303_1145	1D2	0.4	17.3	--
1217	16	Kukri_c46169_294	1D2	0	17.7	--
1218	17	CAP8_c1305_148	1D2	2.8	17.7	--
1219	18	wsnp_BF473056D_Ta_2_1	1D2	0.3	20.5	--
1220	19	IACX9354	1D2	0	20.8	--
1221	20	IAAV7510	1D2	0	20.8	--
1222	21	Tdurum_contig61410_542	1D2	0	20.8	--
1223	22	D_F5XZDLF01A85DT_301	1D2	2.1	20.8	--
1224	23	Kukri_c33670_506	1D2	0	22.9	--
1225	24	Kukri_c22313_166	1D2	0	22.9	--
1226	25	Kukri_c33670_261	1D2	5.2	22.9	--
1227	26	GENE-3348_203	1D2	4.8	28.1	--
1228	27	RAC875_rep_c95066_120	1D2	0	32.9	--
1229	28	BS00086679_51	1D2	0	32.9	--
1230	29	Kukri_c52742_114	1D2	0	32.9	--
1231	30	BS00022595_51	1D2	0	32.9	--
1232	31	BobWhite_c555_1485	1D2	0.3	32.9	--
1233	32	RAC875_rep_c69777_101	1D2	0	33.2	--
1234	33	BS00011451_51	1D2	0	33.2	--
1235	34	RAC875_c26231_68	1D2	0	33.2	--
1236	35	D_contig74531_32	1D2	0	33.2	--
1237	36	RAC875_c26747_243	1D2	0	33.2	--
1238	37	BS00065478_51	1D2	0	33.2	--
1239	38	IAAV3890	1D2	0	33.2	--
1240	39	GENE-0194_90	1D2	0	33.2	--
1241	40	wsnp_CAP11_c1043_618449	1D2	0	33.2	--
1242	41	CAP7_c1609_203	1D2	0	33.2	--
1243	42	Excalibur_c4058_1121	1D2	0	33.2	--
1244	43	Kukri_c22870_91	1D2	0	33.2	--
1245	44	BS00073871_51	1D2	0	33.2	--
1246	45	tplb0044p22_2330	1D2	0	33.2	--
1247	46	BS00034563_51	1D2	0.3	33.2	--
1248	47	Kukri_rep_c72587_123	1D2	0	33.5	--
1249	48	BobWhite_c28133_87	1D2	0	33.5	--
1250	49	BS00065722_51	1D2	0	33.5	--
1251	50	Kukri_c3008_329	1D2	0	33.5	--
1252	51	BS00065510_51	1D2	0	33.5	--
1253	52	BS00072193_51	1D2	0	33.5	--
1254	53	BS00074817_51	1D2	0	33.5	--
1255	54	CAP12_c2978_93	1D2	0	33.5	--
1256	55	D_contig16934_681	1D2	0	33.5	--
1257	56	Kukri_c20844_116	1D2	0	33.5	--
1258	57	Kukri_c44738_477	1D2	0	33.5	--
1259	58	Kukri_c9864_1220	1D2	0	33.5	--
1260	59	Kukri_c9864_936	1D2	0	33.5	--
1261	60	RAC875_c35094_476	1D2	0	33.5	--
1262	61	IACX12270	1D2	0	33.5	--
1263	62	BS00066395_51	1D2	0	33.5	--
1264	63	Excalibur_c34167_128	1D2	0	33.5	--
1265	64	RAC875_c3762_710	1D2	0	33.5	--
1266	65	BobWhite_c5419_643	1D2	0	33.5	--
1267	66	BS00066391_51	1D2	0	33.5	--
1268	67	D_contig37339_168	1D2	0	33.5	--
1269	68	Excalibur_c46695_219	1D2	0	33.5	--
1270	69	IACX5018	1D2	0	33.5	--
1271	70	RAC875_rep_c69508_215	1D2	0	33.5	--
1272	71	Kukri_c24648_262	1D2	0	33.5	--
1273	72	BobWhite_c5419_861	1D2	0	33.5	--
1274	73	BobWhite_c816_289	1D2	0	33.5	--
1275	74	BS00024262_51	1D2	0	33.5	--
1276	75	BS00033405_51	1D2	0	33.5	--
1277	76	BS00067620_51	1D2	0	33.5	--
1278	77	BS00077237_51	1D2	0	33.5	--
1279	78	Excalibur_c4030_1770	1D2	0	33.5	--
1280	79	IAAV614	1D2	0	33.5	--
1281	80	BS00074824_51	1D2	0	33.5	--
1282	81	D_GBUVHFX01ANH44_230	1D2	0	33.5	--
1283	82	wsnp_CAP11_rep_c4017_1896951	1D2	0	33.5	--
1284	83	BS00021851_51	1D2	0	33.5	--
1285	84	BS00083531_51	1D2	0	33.5	--
1286	85	BS00100990_51	1D2	0.3	33.5	--
1287	86	BS00004070_51	1D2	0	33.8	--
1288	87	IAAV4794	1D2	0	33.8	--
1289	88	IAAV5348	1D2	0	33.8	--
1290	89	Kukri_c6167_1271	1D2	0	33.8	--
1291	90	RAC875_c8932_740	1D2	0	33.8	--
1292	91	RAC875_rep_c81479_191	1D2	0	33.8	--
1293	92	Tdurum_contig36962_250	1D2	0	33.8	--
1294	93	wsnp_CAP8_c458_368155	1D2	0	33.8	--
1295	94	Excalibur_c21172_952	1D2	0	33.8	--
1296	95	IAAV739	1D2	0	33.8	--
1297	96	RAC875_c48997_1160	1D2	0	33.8	--
1298	97	wsnp_CAP8_c458_368125	1D2	0	33.8	--
1299	98	Kukri_c5113_1082	1D2	0	33.8	--
1300	99	BS00096547_51	1D2	0	33.8	--
1301	100	Kukri_c97137_329	1D2	0	33.8	--
1302	101	RFL_Contig5232_4612	1D2	0	33.8	--
1303	102	BS00063146_51	1D2	0	33.8	--
1304	103	BS00022168_51	1D2	0	33.8	--
1305	104	BS00066847_51	1D2	0	33.8	--
1306	105	Kukri_c49577_630	1D2	0	33.8	--
1307	106	Kukri_c53398_200	1D2	0	33.8	--
1308	107	IACX11153	1D2	0	33.8	--
1309	108	IAAV4760	1D2	0	33.8	--
1310	109	tplb0044p22_2257	1D2	0	33.8	--
1311	110	Kukri_c21718_661	1D2	0	33.8	--
1312	111	Kukri_c47895_471	1D2	0	33.8	--
1313	112	Ku_c9864_772	1D2	0.7	33.8	--
1314	113	BS00051826_51	1D2	0	34.5	--
1315	114	RAC875_c17951_108	1D2	0	34.5	--
1316	115	CAP8_c879_120	1D2	0	34.5	--
1317	116	BS00031658_51	1D2	0	34.5	--
1318	117	BS00094471_51	1D2	0	34.5	--
1319	118	Excalibur_c5958_1398	1D2	0	34.5	--
1320	119	RAC875_c82888_83	1D2	0	34.5	--
1321	120	IACX6432	1D2	0	34.5	--
1322	121	wsnp_BE445121D_Ta_2_2	1D2	0	34.5	--
1323	122	BS00066920_51	1D2	0	34.5	--
1324	123	Excalibur_c5958_1270	1D2	0	34.5	--
1325	124	BS00063799_51	1D2	4.6	34.5	--
1326	125	RAC875_c14137_994	1D2	1.2	39.1	--
1327	126	RAC875_rep_c69721_835	1D2	3	40.3	--
1328	127	wsnp_BE424100D_Ta_1_1	1D2	3.4	43.3	--
1329	128	TA003808-0996	1D2	3.6	46.7	--
1330	129	BS00110144_51	1D2	0.4	50.3	--
1331	130	IAAV678	1D2	0	50.7	--
1332	131	BS00060042_51	1D2	1.3	50.7	--
1333	132	RAC875_c33279_526	1D2	0	52	--
1334	133	wsnp_Ku_c53270_57959459	1D2	5.6	52	--
1335	134	D_contig14507_369	1D2	2.2	57.6	--
1336	135	BS00066446_51	1D2	4.5	59.8	--
1337	136	wsnp_BE517805D_Ta_1_1	1D2	1.8	64.3	--
1338	137	RAC875_c25212_173	1D2	4.1	66.1	--
1339	138	wsnp_Ku_c5560_9853214	1D2	0.3	70.2	--
1340	139	D_contig06122_208	1D2	0	70.5	--
1341	140	Excalibur_c19237_895	1D2	0	70.5	--
1342	141	IAAV7745	1D2	0	70.5	--
1343	142	Ku_c5560_2665	1D2	0	70.5	--
1344	143	RAC875_c3604_1527	1D2	0	70.5	--
1345	144	wsnp_Ex_c57601_59245549	1D2	0	70.5	--
1346	145	RAC875_c43831_91	1D2	0	70.5	--
1347	146	RAC875_c51177_261	1D2	0	70.5	--
1348	147	RFL_Contig3622_1217	1D2	0	70.5	--
1349	148	TA004358-0724	1D2	0	70.5	--
1350	149	wsnp_Ex_c1318_2519998	1D2	0	70.5	--
1351	150	wsnp_Ex_c1318_2520706	1D2	0	70.5	--
1352	151	wsnp_Ex_c25974_35235456	1D2	0	70.5	--
1353	152	BS00030251_51	1D2	0	70.5	--
1354	153	wsnp_Ex_c26626_35864468	1D2	0	70.5	--
1355	154	wsnp_Ex_c27290_36498462	1D2	0	70.5	--
1356	155	wsnp_Ex_c27290_36498531	1D2	0	70.5	--
1357	156	wsnp_Ex_c6920_11928994	1D2	0	70.5	--
1358	157	wsnp_Ex_c6920_11929171	1D2	0	70.5	--
1359	158	wsnp_Ex_c6920_11929748	1D2	0	70.5	--
1360	159	wsnp_JD_c8173_9207415	1D2	0	70.5	--
1361	160	wsnp_Ku_c2624_4986980	1D2	0	70.5	--
1362	161	wsnp_Ku_c5560_9851459	1D2	0	70.5	--
1363	162	BS00004282_51	1D2	0	70.5	--
1364	163	RAC875_c54260_127	1D2	0	70.5	--
1365	164	wsnp_Ex_c57601_59245380	1D2	0	70.5	--
1366	165	BS00079095_51	1D2	0	70.5	--
1367	166	wsnp_Ku_c7266_12551048	1D2	0	70.5	--
1368	167	BobWhite_c10977_834	1D2	0	70.5	--
1369	168	BobWhite_c3283_54	1D2	0	70.5	--
1370	169	Ra_c69361_411	1D2	0	70.5	--
1371	170	wsnp_Ex_c13164_20793506	1D2	0	70.5	--
1372	171	Kukri_c7266_1780	1D2	0	70.5	--
1373	172	D_GBF1XID01DNWRS_378	1D2	0	70.5	--
1374	173	wsnp_Ex_c57601_59245965	1D2	0.3	70.5	--
1375	174	BS00030252_51	1D2	0	70.8	--
1376	175	IAAV2840	1D2	0	70.8	--
1377	176	BS00014671_51	1D2	0.7	70.8	--
1378	177	IAAV868	1D2	0	71.5	--
1379	178	wsnp_Ex_c3831_6966926	1D2	0	71.5	--
1380	179	wsnp_Ex_c3831_6965890	1D2	0	71.5	--
1381	180	wsnp_Ex_c3293_6072122	1D2	0.3	71.5	--
1382	181	Excalibur_c8188_693	1D2	0	71.8	--
1383	182	Kukri_c29121_654	1D2	0	71.8	--
1384	183	BS00058554_51	1D2	0	71.8	--
1385	184	Excalibur_c23155_327	1D2	0	71.8	--
1386	185	Excalibur_c8188_243	1D2	0	71.8	--
1387	186	Kukri_c12758_2101	1D2	0	71.8	--
1388	187	Ra_c21676_178	1D2	0	71.8	--
1389	188	RAC875_c4135_1028	1D2	0	71.8	--
1390	189	wsnp_Ex_c8188_13842273	1D2	0	71.8	--
1391	190	wsnp_Ra_c4135_7565040	1D2	1.4	71.8	--
1392	191	wsnp_Ex_c15396_23659859	1D2	0	73.2	--
1393	192	TA004476-0719	1D2	0	73.2	--
1394	193	RAC875_c49612_102	1D2	0.3	73.2	--
1395	194	IAAV5841	1D2	0	73.5	--
1396	195	RAC875_c35846_671	1D2	0.3	73.5	--
1397	196	Kukri_c6051_640	1D2	0	73.8	--
1398	197	GENE-0511_161	1D2	0	73.8	--
1399	198	BS00075001_51	1D2	0	73.8	--
1400	199	BS00082503_51	1D2	0	73.8	--
1401	200	D_GA8KES401EYUM8_190	1D2	0	73.8	--
1402	201	GENE-0511_484	1D2	0	73.8	--
1403	202	wsnp_Ex_rep_c69024_67924125	1D2	0	73.8	--
1404	203	BS00022768_51	1D2	0	73.8	--
1405	204	BobWhite_c6998_365	1D2	0	73.8	--
1406	205	Kukri_c25138_1155	1D2	0	73.8	--
1407	206	wsnp_Ku_rep_c83972_79348562	1D2	0	73.8	--
1408	207	CAP11_c3464_68	1D2	0	73.8	--
1409	208	BS00021702_51	1D2	0	73.8	--
1410	209	GENE-0315_211	1D2	0	73.8	--
1411	210	GENE-0315_356	1D2	0	73.8	--
1412	211	IACX5695	1D2	0	73.8	--
1413	212	wsnp_Ex_rep_c66423_64640941	1D2	0	73.8	--
1414	213	BS00066188_51	1D2	0	73.8	--
1415	214	wsnp_RFL_Contig1984_1169021	1D2	0	73.8	--
1416	215	BS00018250_51	1D2	0	73.8	--
1417	216	IAAV7473	1D2	0	73.8	--
1418	217	wsnp_Ex_c12447_19847242	1D2	0	73.8	--
1419	218	Excalibur_c48317_242	1D2	0	73.8	--
1420	219	Excalibur_c50856_63	1D2	0	73.8	--
1421	220	RAC875_c87321_108	1D2	0	73.8	--
1422	221	wsnp_Ex_c18665_27541568	1D2	0	73.8	--
1423	222	wsnp_Ex_rep_c66423_64641680	1D2	0	73.8	--
1424	223	wsnp_Ex_rep_c66423_64641115	1D2	0	73.8	--
1425	224	wsnp_Ex_c4808_8584315	1D2	12.3	73.8	--
1426	225	IAAV724	1D2	0	86.1	--
1427	226	Kukri_rep_c110316_116	1D2	0	86.1	--
1428	227	RAC875_c55026_311	1D2	0	86.1	--
1429	228	wsnp_Ex_rep_c111610_93458148	1D2	0	86.1	--
1430	229	wsnp_Ku_c40309_48558476	1D2	0	86.1	--
1431	230	BobWhite_c22710_152	1D2	0	86.1	--
1432	231	D_contig20248_176	1D2	0	86.1	--
1433	232	Excalibur_rep_c103577_181	1D2	0	86.1	--
1434	233	IAAV3490	1D2	0	86.1	--
1435	234	Ra_c21472_1369	1D2	0	86.1	--
1436	235	RAC875_c10083_154	1D2	0	86.1	--
1437	236	RAC875_c35777_484	1D2	0	86.1	--
1438	237	Excalibur_c8231_398	1D2	0	86.1	--
1439	238	RAC875_c5341_106	1D2	0	86.1	--
1440	239	IAAV9177	1D2	0	86.1	--
1441	240	IACX574	1D2	0	86.1	--
1442	241	Excalibur_c8301_1555	1D2	0	86.1	--
1443	242	D_GDS7LZN02GSCOW_131	1D2	0	86.1	--
1444	243	CAP12_c544_164	1D2	0	86.1	--
1445	244	RFL_Contig4705_3207	1D2	0.7	86.1	--
1446	245	BS00073257_51	1D2	0	86.8	--
1447	246	BS00066855_51	1D2	0	86.8	--
1448	247	BS00003816_51	1D2	0	86.8	--
1449	248	BS00040568_51	1D2	1	86.8	--
1450	249	wsnp_Ex_c35886_43950102	1D2	0	87.8	--
1451	250	BS00093390_51	1D2	0	87.8	--
1452	251	wsnp_Ex_c35886_43949442	1D2	0	87.8	--
1453	252	wsnp_Ex_c35886_43950574	1D2	0	87.8	--
1454	253	wsnp_Ex_c6378_11087794	1D2	0	87.8	--
1455	254	wsnp_Ex_rep_c71376_70138381	1D2		87.8	--
1456	1	Kukri_c3365_1192	1D3	9.9	0	--
1457	2	Excalibur_c20462_128	1D3	0.3	9.9	--
1458	3	RAC875_c68124_105	1D3	0	10.2	--
1459	4	D_contig08028_419	1D3	0.7	10.2	--
1460	5	D_contig10329_117	1D3	0	10.9	--
1461	6	CAP8_c2971_73	1D3	0	10.9	--
1462	7	Excalibur_c17937_1157	1D3	1	10.9	--
1463	8	RAC875_c51493_471	1D3	0	11.9	--
1464	9	RFL_Contig54_1297	1D3	0	11.9	--
1465	10	BobWhite_c5785_78	1D3	0	11.9	--
1466	11	CAP12_c2761_184	1D3	0	11.9	--
1467	12	BobWhite_c2540_468	1D3	0	11.9	--
1468	13	CAP7_c6937_354	1D3	0	11.9	--
1469	14	wsnp_BE591290B_Ta_2_7	1D3	21.9	11.9	--
1470	15	BS00048032_51	1D3	2.5	33.8	--
1471	16	Kukri_c13952_550	1D3	45.9	36.3	--
1472	17	BobWhite_c14362_86	1D3	0	82.2	--
1473	18	Tdurum_contig8840_575	1D3	0	82.2	--
1474	19	BS00094562_51	1D3	4.3	82.2	--
1475	20	BS00028476_51	1D3	0.4	86.5	--
1476	21	BS00023173_51	1D3	0	86.9	--
1477	22	Kukri_c18410_496	1D3	0	86.9	--
1478	23	BS00064052_51	1D3	0	86.9	--
1479	24	Tdurum_contig75731_537	1D3	2.8	86.9	--
1480	25	GENE-0129_214	1D3	0.3	89.7	--
1481	26	RAC875_c64377_732	1D3	0	90	--
1482	27	GENE-0129_190	1D3	0	90	--
1483	28	GENE-0129_110	1D3	0	90	--
1484	29	RAC875_rep_c111494_195	1D3	0	90	--
1485	30	BS00079088_51	1D3	0	90	--
1486	31	BobWhite_c39901_338	1D3	0	90	--
1487	32	GENE-0129_123	1D3	0	90	--
1488	33	BobWhite_c44460_821	1D3	0	90	--
1489	34	RAC875_c49225_66	1D3	0	90	--
1490	35	Kukri_rep_c102102_273	1D3	1.7	90	--
1491	36	wsnp_Ex_c4774_8519623	1D3	0	91.7	--
1492	37	Kukri_c10121_498	1D3	0	91.7	--
1493	38	BS00015519_51	1D3	0	91.7	--
1494	39	BS00012012_51	1D3	0	91.7	--
1495	40	Kukri_rep_c89128_138	1D3	0	91.7	--
1496	41	BS00032039_51	1D3	0.7	91.7	--
1497	42	Tdurum_contig57153_1356	1D3	0	92.4	--
1498	43	GENE-0063_68	1D3	4.4	92.4	--
1499	44	RAC875_rep_c114580_267	1D3	0	96.8	--
1500	45	RAC875_c11491_739	1D3	0	96.8	--
1501	46	GENE-0568_419	1D3	0	96.8	--
1502	47	Ku_c39079_214	1D3	0	96.8	--
1503	48	RAC875_rep_c104133_703	1D3	0	96.8	--
1504	49	Kukri_rep_c102001_420	1D3	0.3	96.8	--
1505	50	IACX2234	1D3	0	97.1	--
1506	51	Tdurum_contig55429_147	1D3	0	97.1	--
1507	52	RFL_Contig3683_668	1D3	0	97.1	--
1508	53	Excalibur_rep_c71107_517	1D3	0	97.1	--
1509	54	Excalibur_c88292_114	1D3	0	97.1	--
1510	55	Tdurum_contig55429_116	1D3	0	97.1	--
1511	56	BS00078413_51	1D3	0	97.1	--
1512	57	Kukri_c11000_1769	1D3	0	97.1	--
1513	58	wsnp_CAP12_c1337_682282	1D3	0	97.1	--
1514	59	Tdurum_contig75589_317	1D3	0	97.1	--
1515	60	Kukri_rep_c102001_59	1D3	0	97.1	--
1516	61	tplb0043a07_1411	1D3	0	97.1	--
1517	62	BS00078414_51	1D3	0	97.1	--
1518	63	Tdurum_contig18557_228	1D3	0.7	97.1	--
1519	64	Jagger_c2152_123	1D3	0	97.8	--
1520	65	IAAV5949	1D3	0.3	97.8	--
1521	66	Excalibur_c17822_688	1D3	0	98.1	--
1522	67	Kukri_c18230_1633	1D3	0	98.1	--
1523	68	wsnp_RFL_Contig2403_1927045	1D3	0	98.1	--
1524	69	wsnp_Ra_c53181_56932563	1D3	0	98.1	--
1525	70	IACX8074	1D3	0	98.1	--
1526	71	IACX9290	1D3	0	98.1	--
1527	72	GENE-0416_480	1D3	0.3	98.1	--
1528	73	RAC875_c4047_90	1D3	0	98.4	--
1529	74	RAC875_c4047_115	1D3	2.1	98.4	--
1530	75	IAAV4844	1D3	0	100.5	--
1531	76	Tdurum_contig61914_169	1D3	0	100.5	--
1532	77	wsnp_Ex_c4436_7981188	1D3	0.3	100.5	--
1533	78	BS00037246_51	1D3	16.4	100.8	--
1534	79	BS00063511_51	1D3	0.7	117.2	--
1535	80	BS00063512_51	1D3	6.8	117.9	--
1536	81	RAC875_c102886_73	1D3	1.1	124.7	--
1537	82	Tdurum_contig29915_167	1D3	0.3	125.8	--
1538	83	Tdurum_contig44851_888	1D3	0	126.1	--
1539	84	IACX9428	1D3	0	126.1	--
1540	85	RAC875_rep_c112737_766	1D3	0	126.1	--
1541	86	RAC875_c26801_179	1D3	0	126.1	--
1542	87	Tdurum_contig44851_593	1D3	0	126.1	--
1543	88	RAC875_c26801_129	1D3	0	126.1	--
1544	89	Tdurum_contig44851_987	1D3	0	126.1	--
1545	90	Excalibur_c35345_476	1D3	0	126.1	--
1546	91	Tdurum_contig44851_927	1D3		126.1	--
1547	1	RAC875_c63018_441	2A	0	0	--
1548	2	tplb0032i02_1388	2A	0	0	--
1549	3	BS00022393_51	2A	0.3	0	--
1550	4	Kukri_c22152_730	2A	0.3	0.3	--
1551	5	wsnp_Ex_rep_c66982_65424063	2A	0	0.6	--
1552	6	wsnp_Ku_c13068_20937906	2A	0	0.6	--
1553	7	Excalibur_rep_c82595_77	2A	0	0.6	--
1554	8	wsnp_Ex_c11950_19164191	2A	0	0.6	--
1555	9	Ex_c19516_3687	2A	0.3	0.6	--
1556	10	Excalibur_c386_894	2A	0.9	0.9	--
1557	11	Ex_c19516_1184	2A	0.9	1.8	--
1558	12	Excalibur_rep_c66982_126	2A	0	2.7	--
1559	13	wsnp_Ex_c11560_18632777	2A	0	2.7	--
1560	14	RAC875_c8069_1709	2A	0	2.7	--
1561	15	RFL_Contig4030_493	2A	0	2.7	--
1562	16	CAP8_c2783_336	2A	0	2.7	--
1563	17	Tdurum_contig56157_1595	2A	0	2.7	--
1564	18	wsnp_Ex_c11560_18632698	2A	0	2.7	--
1565	19	wsnp_Ex_c19516_28483050	2A	0	2.7	--
1566	20	TA012412-0412	2A	0	2.7	--
1567	21	wsnp_Ex_c19516_28481857	2A	0	2.7	--
1568	22	wsnp_Ex_c19516_28483751	2A	0	2.7	--
1569	23	RFL_Contig174_406	2A	0	2.7	--
1570	24	BS00105593_51	2A	0	2.7	--
1571	25	wsnp_Ku_c10418_17237935	2A	0	2.7	--
1572	26	wsnp_Ex_c19516_28480622	2A	0	2.7	--
1573	27	BS00023052_51	2A	0	2.7	--
1574	28	Tdurum_contig56157_454	2A	0	2.7	--
1575	29	Excalibur_rep_c67619_217	2A	0	2.7	--
1576	30	Excalibur_c15379_1305	2A	0	2.7	--
1577	31	Excalibur_c59428_270	2A	0	2.7	--
1578	32	wsnp_Ex_rep_c67619_66272209	2A	0.3	2.7	--
1579	33	wsnp_Ex_c997_1906900	2A	0	3	--
1580	34	wsnp_Ku_c33374_42877546	2A	0	3	--
1581	35	Kukri_c33374_1048	2A	0	3	--
1582	36	wsnp_Ex_c11950_19164041	2A	0	3	--
1583	37	Kukri_c17467_2711	2A	1	3	--
1584	38	RAC875_c510_923	2A	0	4	--
1585	39	wsnp_Ra_c21104_30458226	2A	0	4	--
1586	40	tplb0032i02_1435	2A	0	4	--
1587	41	Ra_c510_171	2A	0	4	--
1588	42	Excalibur_c29231_905	2A	0.7	4	--
1589	43	Excalibur_c12980_2392	2A	0	4.7	--
1590	44	Kukri_c40204_141	2A	0	4.7	--
1591	45	RAC875_c42847_141	2A	0	4.7	--
1592	46	Kukri_rep_c109732_72	2A	0	4.7	--
1593	47	Excalibur_c12980_2621	2A	9.7	4.7	--
1594	48	BobWhite_c48552_673	2A	0.7	14.4	--
1595	49	Tdurum_contig10785_1669	2A	24.5	15.1	--
1596	50	Kukri_c46040_620	2A	0	39.6	--
1597	51	wsnp_Ex_c770_1514612	2A	6.2	39.6	--
1598	52	Kukri_c14598_614	2A	0	45.8	--
1599	53	BS00111069_51	2A	0	45.8	--
1600	54	BS00021706_51	2A	11.8	45.8	--
1601	55	BS00084333_51	2A	0	57.6	--
1602	56	wsnp_Ex_c61879_61748626	2A	0	57.6	--
1603	57	wsnp_Ex_rep_c67542_66164609	2A	0	57.6	--
1604	58	Kukri_c9852_3619	2A	0	57.6	--
1605	59	Kukri_c27040_309	2A	0.7	57.6	--
1606	60	BS00075855_51	2A	0	58.3	--
1607	61	Ex_c9327_1196	2A	0.7	58.3	--
1608	62	BobWhite_c19433_329	2A	0	59	--
1609	63	GENE-0137_1660	2A	0	59	--
1610	64	IACX8391	2A	0	59	--
1611	65	Kukri_c33779_1069	2A	0	59	--
1612	66	Kukri_c33779_1099	2A	0	59	--
1613	67	BS00010087_51	2A	0	59	--
1614	68	BS00022487_51	2A	0	59	--
1615	69	GENE-0137_147	2A	0	59	--
1616	70	BobWhite_c24495_282	2A	0	59	--
1617	71	CAP7_c3132_150	2A	0	59	--
1618	72	Kukri_c84087_154	2A	0	59	--
1619	73	RAC875_c20273_984	2A	0	59	--
1620	74	BS00009604_51	2A	0	59	--
1621	75	RAC875_c20273_823	2A	0	59	--
1622	76	BobWhite_c19433_185	2A	0	59	--
1623	77	Excalibur_c29937_261	2A	0	59	--
1624	78	BobWhite_c8085_498	2A	2.5	59	--
1625	79	Ku_c23118_149	2A	3.7	61.5	--
1626	80	RAC875_c14944_555	2A	0.3	65.2	--
1627	81	Tdurum_contig11803_306	2A	0	65.5	--
1628	82	Tdurum_contig11803_515	2A	0	65.5	--
1629	83	Tdurum_contig11803_850	2A	0	65.5	--
1630	84	Tdurum_contig11803_475	2A	0	65.5	--
1631	85	Kukri_c46426_338	2A	0	65.5	--
1632	86	wsnp_Ex_c19556_28530243	2A	0	65.5	--
1633	87	wsnp_Ex_c19556_28530231	2A	0	65.5	--
1634	88	BobWhite_c26374_339	2A	0	65.5	--
1635	89	Ra_c2798_261	2A	0	65.5	--
1636	90	Ku_c269_2643	2A	0	65.5	--
1637	91	RAC875_c1643_1548	2A	0	65.5	--
1638	92	Tdurum_contig34009_364	2A	0	65.5	--
1639	93	IAAV2585	2A	0	65.5	--
1640	94	wsnp_Ex_c2033_3814035	2A	0	65.5	--
1641	95	Tdurum_contig11803_935	2A	4.1	65.5	--
1642	96	wsnp_Ex_c5412_9564478	2A	0	69.6	--
1643	97	Ra_c58279_702	2A	0	69.6	--
1644	98	Ra_c58279_684	2A	0	69.6	--
1645	99	wsnp_Ex_c5412_9564046	2A	0	69.6	--
1646	100	wsnp_Ex_c5412_9564550	2A	0	69.6	--
1647	101	wsnp_Ex_c5412_9565527	2A	0	69.6	--
1648	102	wsnp_Ex_c5412_9564346	2A	1.4	69.6	--
1649	103	Tdurum_contig55610_742	2A	0	71	--
1650	104	Tdurum_contig55610_784	2A	0	71	--
1651	105	Excalibur_c32875_78	2A	0	71	--
1652	106	Ku_c972_560	2A	0	71	--
1653	107	Kukri_c17269_1349	2A	4.1	71	--
1654	108	BobWhite_c18852_91	2A	0	75.1	--
1655	109	wsnp_Ku_c1292_2572110	2A	0	75.1	--
1656	110	BS00066217_51	2A	0	75.1	--
1657	111	wsnp_Ku_c1292_2572053	2A	0	75.1	--
1658	112	BS00044274_51	2A	1.4	75.1	--
1659	113	BS00091830_51	2A	0	76.5	3
1660	114	wsnp_Ex_c59373_60260876	2A	0	76.5	3
1661	115	Kukri_c56203_965	2A	0	76.5	3
1662	116	RAC875_c10357_732	2A	0	76.5	3
1663	117	BS00022013_51	2A	0	76.5	3
1664	118	wsnp_Ex_c35331_43499339	2A	0.7	76.5	3
1665	119	Excalibur_c51876_189	2A	2.9	77.2	3
1666	120	BS00068196_51	2A	9.2	80.1	3
1667	121	RAC875_c4015_2175	2A	1	89.3	--
1668	122	BS00001107_51	2A	0.7	90.3	--
1669	123	Tdurum_contig66015_346	2A	2.1	91	--
1670	124	wsnp_Ku_c15567_24224486	2A	0	93.1	--
1671	125	TA004602-1630	2A	0	93.1	--
1672	126	BS00110524_51	2A	0	93.1	--
1673	127	RAC875_c17991_874	2A	0	93.1	--
1674	128	Tdurum_contig47258_1039	2A	0	93.1	--
1675	129	RAC875_c12221_367	2A	0	93.1	--
1676	130	wsnp_Ku_c15567_24223777	2A	0	93.1	--
1677	131	Excalibur_rep_c103108_709	2A	0	93.1	--
1678	132	BobWhite_c1611_1685	2A	0.3	93.1	--
1679	133	BobWhite_c9564_587	2A	6.9	93.4	--
1680	134	IACX5910	2A	0.4	100.3	--
1681	135	wsnp_Ex_rep_c101526_86881496	2A	0	100.7	4
1682	136	Jagger_c2047_362	2A	0	100.7	4
1683	137	Ku_c57425_413	2A	0	100.7	4
1684	138	JG_c936_115	2A	0	100.7	4
1685	139	wsnp_JD_c18695_17091254	2A	0	100.7	4
1686	140	RAC875_rep_c105312_95	2A	0.3	100.7	4
1687	141	wsnp_Ex_c2887_5330426	2A	0	101	4
1688	142	wsnp_Ex_c2887_5330787	2A	0	101	4
1689	143	Kukri_rep_c73477_888	2A	0	101	4
1690	144	Tdurum_contig560_297	2A	0.3	101	4
1691	145	IACX1216	2A	0	101.3	4
1692	146	Tdurum_contig82812_213	2A	0.3	101.3	4
1693	147	GENE-1365_255	2A	0	101.6	4
1694	148	Tdurum_contig5311_67	2A	0	101.6	4
1695	149	wsnp_BG314532D_Ta_1_1	2A	0	101.6	4
1696	150	Tdurum_contig5311_112	2A	0	101.6	4
1697	151	TA005222-0574	2A	0	101.6	4
1698	152	wsnp_BG314532A_Ta_2_1	2A	0.7	101.6	4
1699	153	Kukri_c15308_173	2A	0	102.3	4
1700	154	wsnp_JD_c13086_13174510	2A	0	102.3	4
1701	155	BS00062843_51	2A	0	102.3	4
1702	156	Kukri_rep_c104727_91	2A	0	102.3	4
1703	157	BS00055933_51	2A	0	102.3	4
1704	158	wsnp_CAP11_rep_c8768_3788007	2A	0	102.3	4
1705	159	IAAV733	2A	0	102.3	4
1706	160	RAC875_rep_c70093_1079	2A	0	102.3	4
1707	161	wsnp_Ex_c15325_23565794	2A	0	102.3	4
1708	162	wsnp_JD_c12088_12411845	2A	0	102.3	4
1709	163	wsnp_CAP12_c901_472535	2A	0	102.3	4
1710	164	wsnp_Ex_rep_c68113_66877517	2A	2.2	102.3	4
1711	165	BS00079443_51	2A	0	104.5	--
1712	166	RAC875_rep_c73925_276	2A	0	104.5	--
1713	167	RAC875_rep_c71350_1712	2A	0	104.5	--
1714	168	BS00021739_51	2A	1.4	104.5	--
1715	169	wsnp_Ex_c1767_3341220	2A	7.2	105.9	--
1716	170	Excalibur_c9348_853	2A	0.3	113.1	--
1717	171	Excalibur_c10609_221	2A	2.1	113.4	--
1718	172	BobWhite_c2002_100	2A	0.8	115.5	--
1719	173	Kukri_c48516_73	2A	0	116.3	--
1720	174	Kukri_c4068_1819	2A	0	116.3	--
1721	175	Excalibur_c51281_802	2A	1.1	116.3	--
1722	176	BS00056775_51	2A	0	117.4	--
1723	177	BS00055514_51	2A	0	117.4	--
1724	178	Excalibur_c51073_82	2A	0	117.4	--
1725	179	IACX85	2A	0	117.4	--
1726	180	BS00040608_51	2A	0.5	117.4	--
1727	181	BS00068446_51	2A	0	117.9	--
1728	182	BS00068444_51	2A	0	117.9	--
1729	183	RAC875_c39665_175	2A	0	117.9	--
1730	184	BS00062757_51	2A	0	117.9	--
1731	185	Kukri_c58791_906	2A	0	117.9	--
1732	186	Excalibur_c20795_1027	2A	0	117.9	--
1733	187	Excalibur_rep_c103924_189	2A	0	117.9	--
1734	188	GENE-0672_87	2A	0	117.9	--
1735	189	BS00036985_51	2A	0	117.9	--
1736	190	BS00062756_51	2A	0	117.9	--
1737	191	BS00026377_51	2A	0	117.9	--
1738	192	BS00049724_51	2A	0	117.9	--
1739	193	BS00062628_51	2A	0	117.9	--
1740	194	BS00063995_51	2A	0	117.9	--
1741	195	BS00075635_51	2A	0	117.9	--
1742	196	Excalibur_c60064_496	2A	0	117.9	--
1743	197	Kukri_c23667_394	2A	0	117.9	--
1744	198	TA015190-0608	2A	0	117.9	--
1745	199	RAC875_rep_c72237_351	2A	2.1	117.9	--
1746	200	BS00090129_51	2A	0	120	--
1747	201	TA004016-0277	2A	0	120	--
1748	202	wsnp_BF145580A_Ta_2_2	2A	0	120	--
1749	203	wsnp_CAP11_rep_c8469_3658252	2A	0	120	--
1750	204	BS00090128_51	2A	0.3	120	--
1751	205	BS00029224_51	2A	0	120.3	--
1752	206	TA001993-0199	2A	0	120.3	--
1753	207	BS00110135_51	2A	0.7	120.3	--
1754	208	GENE-1386_36	2A	0	121	--
1755	209	Excalibur_c1793_97	2A	0	121	--
1756	210	wsnp_BE403597A_Ta_2_2	2A	0	121	--
1757	211	BS00040337_51	2A	0	121	--
1758	212	BS00041707_51	2A	0	121	--
1759	213	CAP12_c6044_69	2A	0	121	--
1760	214	GENE-1213_138	2A	0	121	--
1761	215	Kukri_c9713_1999	2A	0	121	--
1762	216	RAC875_c992_718	2A	0	121	--
1763	217	BS00067806_51	2A	0	121	--
1764	218	wsnp_BE403597A_Ta_2_1	2A	0	121	--
1765	219	RAC875_c2154_1488	2A	0	121	--
1766	220	RAC875_c7137_1922	2A	0	121	--
1767	221	wsnp_BE406351A_Ta_2_2	2A	0	121	--
1768	222	wsnp_BE406351A_Ta_2_3	2A	0	121	--
1769	223	BS00040336_51	2A	0.3	121	--
1770	224	BobWhite_c28819_733	2A	0	121.3	--
1771	225	wsnp_CAP11_c838_518859	2A	0	121.3	--
1772	226	RFL_Contig852_4295	2A	0	121.3	--
1773	227	BobWhite_c28819_787	2A	0	121.3	--
1774	228	IAAV4521	2A	0	121.3	--
1775	229	IAAV8552	2A	0	121.3	--
1776	230	BS00085765_51	2A	0	121.3	--
1777	231	RAC875_c53350_180	2A	0	121.3	--
1778	232	RAC875_c63975_307	2A	0	121.3	--
1779	233	Tdurum_contig10579_790	2A	0	121.3	--
1780	234	BobWhite_c28819_517	2A	0	121.3	--
1781	235	wsnp_Ex_c28204_37349164	2A	0.7	121.3	--
1782	236	Tdurum_contig12589_325	2A	0	122	--
1783	237	Tdurum_contig50824_58	2A	0	122	--
1784	238	RAC875_c6156_428	2A	0	122	--
1785	239	Ex_c12296_1252	2A	0	122	--
1786	240	Excalibur_c6894_792	2A	0	122	--
1787	241	BobWhite_rep_c62169_200	2A	0	122	--
1788	242	Kukri_c29057_439	2A	0	122	--
1789	243	CAP7_c2791_231	2A	0.3	122	--
1790	244	Tdurum_contig11021_100	2A	0.8	122.3	--
1791	245	Ra_c16117_243	2A	0	123.1	--
1792	246	IACX1369	2A	0	123.1	--
1793	247	Kukri_s112340_194	2A	0	123.1	--
1794	248	Excalibur_c2337_735	2A	2	123.1	--
1795	249	wsnp_BF475068A_Ta_2_1	2A	0	125.1	--
1796	250	Excalibur_c28017_641	2A	0	125.1	--
1797	251	wsnp_CAP8_c2677_1394934	2A	0	125.1	--
1798	252	IAAV80	2A	0	125.1	--
1799	253	Tdurum_contig30451_88	2A	0	125.1	--
1800	254	Excalibur_c47535_389	2A	0.3	125.1	--
1801	255	BobWhite_c4743_63	2A	3.6	125.4	--
1802	256	Ra_c42714_1137	2A	0	129	5
1803	257	Ku_c5710_312	2A	0.3	129	5
1804	258	wsnp_Ra_c4503_8155485	2A	0	129.3	5
1805	259	Kukri_c24064_2095	2A	0.7	129.3	5
1806	260	IACX8817	2A	2.1	130	5
1807	261	BS00041816_51	2A	0	132.1	5
1808	262	Ra_c34214_1320	2A	0	132.1	5
1809	263	BS00099128_51	2A	1.8	132.1	5
1810	264	BS00022896_51	2A	41.2	133.9	--
1811	265	RAC875_rep_c107961_348	2A	0	175.1	--
1812	266	CAP7_c1862_460	2A	0.7	175.1	--
1813	267	wsnp_RFL_Contig2763_2509104	2A	0	175.8	--
1814	268	Excalibur_c14953_899	2A	0	175.8	--
1815	269	wsnp_Ex_c14953_23104041	2A	0.7	175.8	--
1816	270	GENE-1908_331	2A	0.7	176.5	--
1817	271	BS00057060_51	2A	0	177.2	--
1818	272	BS00057059_51	2A	0	177.2	--
1819	273	BS00067907_51	2A	1.5	177.2	--
1820	274	BS00024921_51	2A	1.1	178.7	--
1821	275	BS00082084_51	2A	5.2	179.8	--
1822	276	BS00065366_51	2A	0.3	185	--
1823	277	RAC875_c19904_308	2A	0	185.3	--
1824	278	RAC875_c104160_61	2A	6	185.3	--
1825	279	wsnp_Ex_rep_c70299_69243401	2A	0	191.3	--
1826	280	wsnp_Ex_rep_c70299_69243835	2A	0	191.3	--
1827	281	BobWhite_c25764_348	2A	0	191.3	--
1828	282	Ex_c5740_1133	2A	0	191.3	--
1829	283	Kukri_c25978_561	2A	0.3	191.3	--
1830	284	Ku_c29409_324	2A	0	191.6	--
1831	285	wsnp_Ra_c66636_64922359	2A	0	191.6	--
1832	286	wsnp_Ra_c66636_64923321	2A	0	191.6	--
1833	287	Excalibur_c22696_316	2A	0	191.6	--
1834	288	BS00077769_51	2A	0	191.6	--
1835	289	Excalibur_c24715_276	2A	0	191.6	--
1836	290	BS00077768_51	2A	0.3	191.6	--
1837	291	BobWhite_c6573_142	2A	0.3	191.9	--
1838	292	BS00110128_51	2A	0	192.2	--
1839	293	Kukri_c31117_93	2A	1.4	192.2	--
1840	294	Tdurum_contig31185_456	2A	1	193.6	--
1841	295	Tdurum_contig6086_269	2A	0	194.6	--
1842	296	BobWhite_c17783_174	2A	0	194.6	--
1843	297	Kukri_rep_c68300_216	2A	0	194.6	--
1844	298	BS00030165_51	2A	0	194.6	--
1845	299	Excalibur_c8009_325	2A	1.4	194.6	--
1846	300	BobWhite_c31163_694	2A	0	196	--
1847	301	BS00000209_51	2A	0	196	--
1848	302	RFL_Contig927_1591	2A	0	196	--
1849	303	Kukri_c15615_254	2A	0	196	--
1850	304	Tdurum_contig82404_354	2A	0	196	--
1851	305	Excalibur_c64568_149	2A	0	196	--
1852	306	tplb0060h04_139	2A	0.7	196	--
1853	307	Tdurum_contig86183_177	2A	0	196.7	--
1854	308	BS00022409_51	2A	0	196.7	--
1855	309	Tdurum_contig86183_221	2A	0.3	196.7	--
1856	310	Excalibur_c3727_1773	2A	0	197	--
1857	311	Tdurum_contig49145_914	2A	5.2	197	--
1858	312	BS00066317_51	2A	0.3	202.2	--
1859	313	BobWhite_rep_c50285_616	2A	0	202.5	--
1860	314	IACX4345	2A	0.3	202.5	--
1861	315	BobWhite_c15773_166	2A	0	202.8	--
1862	316	CAP7_c4056_108	2A	1.7	202.8	--
1863	317	RAC875_c1706_1888	2A	0	204.5	--
1864	318	BS00102709_51	2A	0	204.5	--
1865	319	BS00063368_51	2A	0	204.5	--
1866	320	Tdurum_contig61938_424	2A	0	204.5	--
1867	321	Excalibur_c35919_107	2A	1.4	204.5	--
1868	322	Excalibur_c44834_80	2A	0	205.9	--
1869	323	Ra_c13654_1529	2A	0	205.9	--
1870	324	RAC875_c21750_784	2A	0	205.9	--
1871	325	wsnp_Ku_c4045_7380115	2A	0	205.9	--
1872	326	Excalibur_c62415_288	2A	0.3	205.9	--
1873	327	Excalibur_c10018_356	2A	0	206.2	--
1874	328	wsnp_Ex_c2137_4014287	2A	0	206.2	--
1875	329	RAC875_c21013_841	2A	0	206.2	--
1876	330	Tdurum_contig54056_501	2A	0.3	206.2	--
1877	331	BS00065245_51	2A	0	206.5	--
1878	332	RAC875_rep_c102485_606	2A	0	206.5	--
1879	333	Tdurum_contig93604_336	2A	0.7	206.5	--
1880	334	Excalibur_c17000_557	2A	0	207.2	--
1881	335	Kukri_c57903_607	2A	0	207.2	--
1882	336	Ku_c10387_272	2A	0	207.2	--
1883	337	D_GB5Y7FA01DM80C_223	2A	0	207.2	--
1884	338	Excalibur_c32514_247	2A	0	207.2	--
1885	339	tplb0030k01_447	2A	0	207.2	--
1886	340	Ex_c36309_435	2A	0.3	207.2	--
1887	341	wsnp_CAP11_c3226_1588070	2A	0	207.5	--
1888	342	Kukri_c53501_305	2A	0.3	207.5	--
1889	343	BS00031097_51	2A	0.3	207.8	--
1890	344	BS00064813_51	2A	0	208.1	--
1891	345	Kukri_c21008_657	2A	0	208.1	--
1892	346	Tdurum_contig53038_714	2A	0	208.1	--
1893	347	RAC875_c259_1339	2A	0	208.1	--
1894	348	Excalibur_c7971_985	2A	0	208.1	--
1895	349	RAC875_c51459_311	2A	0	208.1	--
1896	350	BS00049816_51	2A	0	208.1	--
1897	351	tplb0025l18_1788	2A	0	208.1	--
1898	352	BS00011539_51	2A	0	208.1	--
1899	353	Tdurum_contig92425_3144	2A	0	208.1	--
1900	354	RAC875_c35688_178	2A	0	208.1	--
1901	355	Tdurum_contig53038_684	2A	0	208.1	--
1902	356	Ku_c72620_132	2A	0	208.1	--
1903	357	Kukri_c79633_88	2A	0	208.1	--
1904	358	wsnp_Ra_c17622_26522072	2A	0.3	208.1	--
1905	359	Tdurum_contig50720_354	2A	0	208.4	--
1906	360	RFL_Contig5122_974	2A	0	208.4	--
1907	361	Tdurum_contig50720_204	2A	0	208.4	--
1908	362	BS00010760_51	2A	0	208.4	--
1909	363	BS00027799_51	2A	0	208.4	--
1910	364	BS00024643_51	2A	0	208.4	--
1911	365	Excalibur_c923_837	2A	0.3	208.4	--
1912	366	Excalibur_c22813_253	2A	0	208.7	--
1913	367	BS00065001_51	2A	0	208.7	--
1914	368	tplb0021g21_595	2A	0	208.7	--
1915	369	wsnp_Ku_c2838_5354231	2A	0	208.7	--
1916	370	Kukri_c44231_1576	2A	0	208.7	--
1917	371	Kukri_c30117_214	2A	0	208.7	--
1918	372	Tdurum_contig14482_1073	2A	0	208.7	--
1919	373	CAP12_c1380_238	2A	0	208.7	--
1920	374	RAC875_c22328_1356	2A	0	208.7	--
1921	375	Tdurum_contig8350_243	2A	0	208.7	--
1922	376	BS00010477_51	2A	0	208.7	--
1923	377	BS00087932_51	2A	0	208.7	--
1924	378	Excalibur_c62106_387	2A	0	208.7	--
1925	379	Excalibur_c7971_712	2A	0	208.7	--
1926	380	IAAV4880	2A	0	208.7	--
1927	381	IAAV5232	2A	0	208.7	--
1928	382	Kukri_c25632_86	2A	0	208.7	--
1929	383	Tdurum_contig42282_10323	2A	0	208.7	--
1930	384	Tdurum_contig42282_11463	2A	0	208.7	--
1931	385	Tdurum_contig50720_482	2A	0	208.7	--
1932	386	Tdurum_contig52350_902	2A	0	208.7	--
1933	387	wsnp_BE498892A_Ta_2_25	2A	0	208.7	--
1934	388	wsnp_Ex_c3695_6740339	2A	0	208.7	--
1935	389	wsnp_Ku_c2838_5355065	2A	0	208.7	--
1936	390	IAAV8933	2A	0	208.7	--
1937	391	Kukri_c24081_1386	2A	0	208.7	--
1938	392	Kukri_c26697_366	2A	0	208.7	--
1939	393	Kukri_c706_702	2A	0	208.7	--
1940	394	RAC875_c35200_230	2A	0	208.7	--
1941	395	BS00000479_51	2A	0	208.7	--
1942	396	wsnp_Ex_c10555_17236072	2A	0	208.7	--
1943	397	Excalibur_c91176_326	2A	0	208.7	--
1944	398	Excalibur_c16329_493	2A	0	208.7	--
1945	399	wsnp_Ku_c16547_25454123	2A	0	208.7	--
1946	400	RAC875_c22328_490	2A	0	208.7	--
1947	401	Tdurum_contig12556_183	2A	0	208.7	--
1948	402	Tdurum_contig16904_167	2A	0	208.7	--
1949	403	RAC875_c35200_302	2A	0	208.7	--
1950	404	IAAV6102	2A	0	208.7	--
1951	405	BobWhite_c7751_424	2A	0	208.7	--
1952	406	BS00011392_51	2A	0	208.7	--
1953	407	Excalibur_rep_c69149_1588	2A	0	208.7	--
1954	408	RAC875_rep_c108389_937	2A	0	208.7	--
1955	409	IAAV7086	2A	0	208.7	--
1956	410	BS00097473_51	2A	0	208.7	--
1957	411	RAC875_c68651_391	2A	0	208.7	--
1958	412	RAC875_c35688_382	2A	0	208.7	--
1959	413	Tdurum_contig8350_350	2A	0.7	208.7	--
1960	414	RAC875_rep_c83950_222	2A	2.8	209.4	--
1961	415	GENE-0762_631	2A	0.3	212.2	--
1962	416	RFL_Contig5277_480	2A	0	212.5	--
1963	417	Jagger_c295_58	2A	0	212.5	--
1964	418	BS00091763_51	2A	2.9	212.5	--
1965	419	Kukri_rep_c68068_95	2A	0	215.4	--
1966	420	Excalibur_rep_c102984_157	2A	1.6	215.4	--
1967	421	Kukri_c81100_105	2A	1.5	217	--
1968	422	BS00064836_51	2A	0	218.5	--
1969	423	RFL_Contig4560_1206	2A	0	218.5	--
1970	424	RFL_Contig4560_1503	2A	0	218.5	--
1971	425	Kukri_c3688_407	2A	0	218.5	--
1972	426	wsnp_Ex_c62466_62094459	2A	0	218.5	--
1973	427	wsnp_Ku_c3688_6797159	2A	0	218.5	--
1974	428	BS00021676_51	2A	0.3	218.5	--
1975	429	wsnp_Ex_c63909_62932893	2A	0	218.8	--
1976	430	wsnp_Ex_c63909_62932669	2A	0	218.8	--
1977	431	wsnp_Ex_c63909_62932437	2A	0.3	218.8	--
1978	432	RFL_Contig2972_2285	2A	0.8	219.1	--
1979	433	RAC875_c68649_457	2A	0	219.9	--
1980	434	Excalibur_c88238_109	2A	0	219.9	--
1981	435	Kukri_c1947_70	2A	1.6	219.9	--
1982	436	Excalibur_c12971_253	2A	1	221.5	--
1983	437	Ex_c6937_1992	2A	0.7	222.5	--
1984	438	wsnp_Ex_c53729_56868062	2A	0.3	223.2	--
1985	439	BS00101944_51	2A		223.5	--
1986	1	Tdurum_contig10208_447	2B	0	0	--
1987	2	Tdurum_contig10208_452	2B	0	0	--
1988	3	RAC875_c16656_406	2B	0	0	--
1989	4	BobWhite_c17047_268	2B	0.3	0	--
1990	5	BS00099465_51	2B	0	0.3	--
1991	6	BobWhite_c12144_216	2B	0	0.3	--
1992	7	Kukri_c52263_281	2B	0	0.3	--
1993	8	IAAV8205	2B	0	0.3	--
1994	9	BS00067280_51	2B	0	0.3	--
1995	10	BobWhite_c39433_450	2B	0	0.3	--
1996	11	BS00099469_51	2B	0	0.3	--
1997	12	Kukri_c3701_1980	2B	0	0.3	--
1998	13	Kukri_c3701_392	2B	0	0.3	--
[truncated: 8,659 more rows]

## Sheet: Supp. Table S4
Supplementary Table S4: Candidate gene analysis in the region of 26 QTL identified in this study.
Chr.		Start	Stop	Ori	Name	QTL	Function
chr1A	gene	501035304	501039213	-	TraesCS1A01G310600	1	Aldehyde dehydrogenase
chr1A	gene	501702108	501707597	+	TraesCS1A01G310700	1	Nuclear factor Y subunit C
chr1A	gene	501887165	501888130	-	TraesCS1A01G310800	1	MADS-box transcription factor
chr1A	gene	501994403	501994783	+	TraesCS1A01G310900	1	UPF0374 protein STER_0421
chr1A	gene	502677737	502678801	+	TraesCS1A01G311000	1	Nucleotide-sugar transporter family protein
chr1A	gene	502804856	502806511	-	TraesCS1A01G311100	1	Polygalacturonase
chr1A	gene	502823633	502824541	-	TraesCS1A01G311200	1	EID1-like F-box protein 3
chr1A	gene	502841984	502842710	+	TraesCS1A01G311300	1	weak chloroplast movement under blue light protein (DUF827)
chr1A	gene	503307432	503315751	+	TraesCS1A01G311400	1	Transcription elongation factor SPT6
chr1A	gene	503317245	503318528	+	TraesCS1A01G311500	1	#N/A
chr1A	gene	503325400	503326050	+	TraesCS1A01G311600	1	RING/U-box superfamily protein
chr1A	gene	503331894	503332528	-	TraesCS1A01G311700	1	VQ motif-containing protein
chr1A	gene	503368735	503372750	+	TraesCS1A01G311800	1	Zinc finger protein 830
chr1A	gene	503376481	503377164	-	TraesCS1A01G311900	1	Transcription factor
chr1A	gene	503379741	503381435	-	TraesCS1A01G312000	1	Adenine phosphoribosyltransferase-like protein, putative (DUF2358)
chr1A	gene	504202430	504202724	+	TraesCS1A01G312100	1	Protein transport protein Sec61 subunit gamma
chr1A	gene	504219115	504220546	+	TraesCS1A01G312200	1	3-phosphoshikimate 1-carboxyvinyltransferase
chr1A	gene	504270881	504284093	+	TraesCS1A01G312300	1	Calcium-transporting ATPase
chr1A	gene	504313343	504315879	+	TraesCS1A01G312400	1	Glycerol-3-phosphate dehydrogenase [NAD(+)]
chr1A	gene	504397252	504398719	+	TraesCS1A01G312500	1	Indole-3-acetic acid-amido synthetase GH3.2
chr1A	gene	504578903	504581605	+	TraesCS1A01G312600	1	Cellulose synthase-like protein
chr1A	gene	504612814	504616459	+	TraesCS1A01G312700	1	'putative beta-1,3-glucanase
chr1A	gene	504632416	504632799	+	TraesCS1A01G312800	1	Thiazole synthase
chr1A	gene	504702571	504703131	+	TraesCS1A01G312900	1	Blue copper protein
chr1A	gene	504740305	504740520	+	TraesCS1A01G313000	1	Cysteine synthase
chr1A	gene	504840221	504840508	-	TraesCS1A01G313100	1	B3 domain-containing protein family
chr1A	gene	505268172	505270546	+	TraesCS1A01G313200	1	Hydroxyproline-rich glycoprotein family protein, putative
chr1A	gene	505270959	505273748	-	TraesCS1A01G313300	1	Phosphoglycerate kinase
chr1A	gene	505277641	505278816	-	TraesCS1A01G313400	1	Mitochondrial transcription termination factor family protein
chr1A	gene	505282778	505286202	-	TraesCS1A01G313500	1	Polyubiquitin
chr1A	gene	505338090	505338974	-	TraesCS1A01G313600	1	Zinc finger family protein
chr1A	gene	505467546	505475539	-	TraesCS1A01G313700	1	Dentin sialophosphoprotein-like protein
chr1A	gene	505479594	505480930	-	TraesCS1A01G313800	1	Metacaspase
chr1A	gene	505481552	505483988	-	TraesCS1A01G313900	1	Metacaspase
chr1A	gene	505537676	505541035	+	TraesCS1A01G314000	1	Kinase family protein
chr1A	gene	505669089	505679549	+	TraesCS1A01G314100	1	Structural maintenance of chromosomes protein
chr1A	gene	505680794	505681360	-	TraesCS1A01G314200	1	Ethylene-responsive transcription factor, putative
chr1A	gene	505925145	505925995	-	TraesCS1A01G314300	1	Ethylene-responsive factor-like transcription factor
chr1A	gene	506282215	506285655	-	TraesCS1A01G314400	1	Transcription factor TFIIIB component B
chr1A	gene	506288259	506294277	-	TraesCS1A01G314500	1	Early light-induced protein
chr1A	gene	506308220	506308877	-	TraesCS1A01G314600	1	Early light-induced protein
chr1A	gene	506308248	506308901	+	TraesCS1A01G314700	1	Amine oxidase [flavin-containing] A
chr1A	gene	506473513	506474188	-	TraesCS1A01G314800	1	Early light-induced protein
chr1A	gene	506480518	506493666	-	TraesCS1A01G314900	1	Early light-induced protein
chr1A	gene	506522274	506523151	+	TraesCS1A01G315000	1	Myb/SANT-like DNA-binding domain protein
chr1A	gene	506541050	506542105	+	TraesCS1A01G315100	1	Kinase family protein
chr1A	gene	506553425	506557775	-	TraesCS1A01G315200	1	zinc finger CCCH domain protein
chr1A	gene	506854488	506855594	-	TraesCS1A01G315300	1	Udp-glucose 4,6-dehydratase
chr1A	gene	506998554	507003002	+	TraesCS1A01G315400	1	E3 ubiquitin-protein ligase
chr1A	gene	507076420	507078514	+	TraesCS1A01G315500	1	Ribosomal protein L11 methyltransferase
chr1A	gene	507079531	507084233	-	TraesCS1A01G315600	1	Protease-related family protein
chr1A	gene	507555608	507556207	+	TraesCS1A01G315700	1	Werner syndrome-like exonuclease, putative
chr1A	gene	507959475	507960056	-	TraesCS1A01G315800	1	Inositol 1,4,5-trisphosphate receptor type 3
chr1A	gene	508133863	508153676	+	TraesCS1A01G315900	1	DNA mismatch repair protein MutS
chr1A	gene	508192963	508193769	+	TraesCS1A01G316000	1	#N/A
chr1A	gene	508199117	508201325	+	TraesCS1A01G316100	1	Cyclin-dependent kinase 2-interacting protein
chr1A	gene	508214411	508214940	+	TraesCS1A01G316200	1	Blue copper protein
chr1A	gene	508273915	508274382	+	TraesCS1A01G316300	1	Blue copper protein
chr1A	gene	508281269	508281631	+	TraesCS1A01G316400	1	Blue copper protein
chr1A	gene	508286406	508286828	-	TraesCS1A01G316500	1	MAP kinase kinase 2
chr1A	gene	508309166	508309528	+	TraesCS1A01G316600	1	Blue copper protein
chr1A	gene	508332796	508335160	+	TraesCS1A01G316700	1	Blue copper protein
chr1A	gene	508340376	508340738	+	TraesCS1A01G316800	1	Blue copper protein
chr1A	gene	508527082	508527863	+	TraesCS1A01G316900	1	Protein translation factor SUI1-like protein
chr1A	gene	508554108	508558026	-	TraesCS1A01G317000	1	actin cytoskeleton-regulatory complex pan-like protein
chr1A	gene	508627529	508638584	+	TraesCS1A01G317100	1	Histone deacetylase
chr1B	gene	512631330	512634061	-	TraesCS1B01G294600	2	GTP cyclohydrolase II/3,4-dihydroxy-2-butanone 4-phosphate synthase
chr1B	gene	512635066	512637130	-	TraesCS1B01G294700	2	50S ribosomal protein L17
chr1B	gene	512637969	512640315	-	TraesCS1B01G294800	2	Very-long-chain (3R)-3-hydroxyacyl-CoA dehydratase
chr1B	gene	512673562	512688805	-	TraesCS1B01G294900	2	Receptor-like protein kinase
chr1B	gene	512690581	512692752	-	TraesCS1B01G295000	2	Very-long-chain (3R)-3-hydroxyacyl-CoA dehydratase
chr1B	gene	512987231	512993506	+	TraesCS1B01G295100	2	Respiratory burst oxidase-like protein
chr1B	gene	513155703	513165210	+	TraesCS1B01G295200	2	Respiratory burst oxidase-like protein
chr1B	gene	513463962	513479371	+	TraesCS1B01G295300	2	Respiratory burst oxidase-like protein
chr1B	gene	513480778	513481580	-	TraesCS1B01G295400	2	Zinc finger protein
chr1B	gene	513483369	513485801	-	TraesCS1B01G295500	2	Coatomer subunit zeta
chr1B	gene	513539567	513542381	-	TraesCS1B01G295600	2	Ras-related protein-like protein
chr1B	gene	513545146	513545767	-	TraesCS1B01G295700	2	30S ribosomal protein S8, putative
chr1B	gene	513673671	513675059	-	TraesCS1B01G295800	2	HXXXD-type acyl-transferase family protein
chr1B	gene	514076406	514077800	-	TraesCS1B01G295900	2	HXXXD-type acyl-transferase family protein
chr1B	gene	514161079	514161913	+	TraesCS1B01G296000	2	Subtilisin-like protease
chr1B	gene	514604502	514605584	-	TraesCS1B01G296100	2	F-box protein
chr1B	gene	514737012	514738100	-	TraesCS1B01G296200	2	F-box family protein
chr1B	gene	514817645	514818196	-	TraesCS1B01G296300	2	Histone H2A
chr1B	gene	515050830	515051174	+	TraesCS1B01G296400	2	arginine-glutamic acid dipeptide repeat protein
chr1B	gene	515448087	515451225	+	TraesCS1B01G296500	2	Metal tolerance protein
chr1B	gene	515454581	515455855	-	TraesCS1B01G296600	2	Plant protein 1589 of Uncharacterized protein function
chr1B	gene	515912958	515914064	-	TraesCS1B01G296700	2	membrane-associated kinase regulator
chr1B	gene	515916974	515923834	-	TraesCS1B01G296800	2	Phosphatidate phosphatase, Lipin
chr1B	gene	516948133	516949506	+	TraesCS1B01G296900	2	Lung seven transmembrane receptor family protein
chr1B	gene	516951501	516960351	-	TraesCS1B01G297000	2	SAC3/GANP/Nin1/mts3/eIF-3 p25 family protein
chr1B	gene	516961111	516961600	-	TraesCS1B01G297100	2	Histone H4
chr1B	gene	516971347	516971658	-	TraesCS1B01G297200	2	Histone H4
chr1B	gene	517158791	517160452	-	TraesCS1B01G297300	2	Kinase family protein
chr1B	gene	517895641	517897919	+	TraesCS1B01G297400	2	BRCT domain-containing protein
chr1B	gene	517901894	517904410	-	TraesCS1B01G297500	2	Protein IQ-DOMAIN 1
chr1B	gene	517904902	517908004	+	TraesCS1B01G297600	2	Serine/threonine-protein kinase ATM
chr1B	gene	517909151	517913269	-	TraesCS1B01G297700	2	Bifunctional purine biosynthesis protein purH
chr1B	gene	518176548	518180326	+	TraesCS1B01G297800	2	Serine/threonine-protein kinase ATM
chr1B	gene	518182999	518186172	-	TraesCS1B01G297900	2	Nuclear transcription factor Y subunit B
chr1B	gene	518258672	518266604	-	TraesCS1B01G298000	2	E3 ubiquitin-protein ligase
chr1B	gene	518529771	518537875	+	TraesCS1B01G298100	2	DNA helicase
chr1B	gene	518798852	518803211	+	TraesCS1B01G298200	2	Ectonucleoside triphosphate diphosphohydrolase 1
chr1B	gene	518806599	518810357	+	TraesCS1B01G298300	2	GPN-loop GTPase-like protein
chr1B	gene	519619560	519624810	+	TraesCS1B01G298400	2	PAB-dependent poly(A)-specific ribonuclease subunit pan3
chr1B	gene	520083977	520091835	+	TraesCS1B01G298500	2	Serine/threonine-protein kinase ATR
chr1B	gene	520242844	520243092	-	TraesCS1B01G298600	2	Glycerol-3-phosphate dehydrogenase
chr1B	gene	520244380	520245924	+	TraesCS1B01G298700	2	BTB/POZ domain-containing protein
chr1B	gene	520276764	520277198	-	TraesCS1B01G298800	2	Ubiquitin carboxyl-terminal hydrolase-related protein
chr1B	gene	520358076	520358270	-	TraesCS1B01G298900	2	fanconi anemia group I-like protein
chr1B	gene	520361103	520362626	-	TraesCS1B01G299000	2	Serpin family protein
chr1B	gene	520366251	520366445	-	TraesCS1B01G299100	2	30S ribosomal protein S4
chr1B	gene	520368529	520368723	-	TraesCS1B01G299200	2	Atrial natriuretic peptide receptor 3
chr1B	gene	520374149	520374475	+	TraesCS1B01G299300	2	QWRF motif protein (DUF566)
chr1B	gene	520399270	520399461	-	TraesCS1B01G299400	2	NAD(P)-binding Rossmann-fold superfamily protein
chr1B	gene	520468820	520471927	-	TraesCS1B01G299500	2	Coiled-coil domain-containing protein 115
chr1B	gene	520468861	520470785	+	TraesCS1B01G299600	2	cytochrome P450, family 98, subfamily A, polypeptide 8
chr1B	gene	520517064	520517603	+	TraesCS1B01G299700	2	Blue copper protein
chr1B	gene	520522072	520529820	-	TraesCS1B01G299800	2	TBC1 domain family member 8B
chr1B	gene	520679281	520679727	-	TraesCS1B01G299900	2	Histone-lysine N-methyltransferase SUVR5
chr1B	gene	520781259	520785452	+	TraesCS1B01G300000	2	Respiratory burst oxidase-like protein
chr1B	gene	520812854	520815642	-	TraesCS1B01G300100	2	Basic helix-loop-helix transcription factor
chr1B	gene	520843139	520843687	-	TraesCS1B01G300200	2	DNA topoisomerase
chr1B	gene	520894586	520895684	-	TraesCS1B01G300300	2	Zinc finger protein CONSTANS
chr1B	gene	520897963	520900571	-	TraesCS1B01G300400	2	Kinase interacting (KIP1-like) family protein
chr1B	gene	520926064	520929159	-	TraesCS1B01G300500	2	Aminotransferase-related family protein
chr1B	gene	520999089	521002191	-	TraesCS1B01G300600	2	Aminotransferase-related family protein
chr1B	gene	521218991	521225287	-	TraesCS1B01G300700	2	Protein HEG homolog 1
chr1B	gene	521352439	521352750	+	TraesCS1B01G300800	2	Histone H4
chr1B	gene	521740820	521741131	+	TraesCS1B01G300900	2	Histone H4
chr1B	gene	521766877	521768437	+	TraesCS1B01G301000	2	Histone H4
chr1B	gene	521860932	521861435	+	TraesCS1B01G301100	2	Histone H4
chr1B	gene	521863207	521864509	-	TraesCS1B01G301200	2	Peptide methionine sulfoxide reductase msrB
chr1B	gene	522006365	522007006	-	TraesCS1B01G301300	2	Pre-mrna splicing factor
chr1B	gene	522007438	522009651	+	TraesCS1B01G301400	2	CTD small phosphatase-like protein
chr1B	gene	522010451	522015841	-	TraesCS1B01G301500	2	Kinase family protein
chr1B	gene	522056049	522061320	-	TraesCS1B01G301600	2	Calcium-dependent protein kinase
chr1B	gene	522356657	522362085	+	TraesCS1B01G301700	2	SelT-like protein
chr1B	gene	522362806	522365901	+	TraesCS1B01G301800	2	lipid phosphate phosphatase 3
chr1B	gene	522739592	522742570	+	TraesCS1B01G301900	2	DNA replication and repair protein RecF
chr1B	gene	522743321	522744850	-	TraesCS1B01G302000	2	Cytochrome P450 family protein
chr1B	gene	522754032	522756460	+	TraesCS1B01G302100	2	Zinc finger CCCH domain-containing protein 4
chr1B	gene	522837884	522841087	-	TraesCS1B01G302200	2	DNA replication and repair protein RecF
chr1B	gene	523008525	523011090	+	TraesCS1B01G302300	2	F-box family protein
chr1B	gene	523042010	523042694	-	TraesCS1B01G302400	2	Holo-[acyl-carrier-protein] synthase
chr1B	gene	523137758	523144872	+	TraesCS1B01G302500	2	Acetyl-coenzyme A carboxylase carboxyl transferase subunit beta
chr1B	gene	523148322	523150889	-	TraesCS1B01G302600	2	F-box family protein
chr1B	gene	523207998	523210285	+	TraesCS1B01G302700	2	Transcriptional regulator MraZ
chr1B	gene	523214425	523215501	-	TraesCS1B01G302800	2	PP2A regulatory subunit TAP46
chr1B	gene	523230243	523231968	+	TraesCS1B01G302900	2	Zinc finger CCCH domain-containing protein 4
chr1B	gene	523333823	523336580	+	TraesCS1B01G303000	2	Receptor kinase-like protein
chr1B	gene	523337968	523340571	+	TraesCS1B01G303100	2	Transcriptional regulator MraZ
chr1B	gene	524153737	524154864	-	TraesCS1B01G303200	2	PP2A regulatory subunit TAP46
chr1B	gene	524160876	524162003	-	TraesCS1B01G303300	2	Disease resistance protein (TIR-NBS-LRR class) family
chr1B	gene	524408542	524408874	+	TraesCS1B01G303400	2	DNA ligase
chr1B	gene	525126274	525126651	+	TraesCS1B01G303500	2	Early nodulin-like protein 1
chr1B	gene	525833091	525838898	+	TraesCS1B01G303600	2	F-box family protein
chr1B	gene	525894220	525897716	+	TraesCS1B01G303700	2	D-amino acid dehydrogenase
chr1B	gene	526162138	526164116	+	TraesCS1B01G303800	2	Zinc finger CCCH domain-containing protein 4
chr1B	gene	526190689	526193058	+	TraesCS1B01G303900	2	Multidrug resistance outer membrane protein MdtP
chr1B	gene	526260986	526261798	-	TraesCS1B01G304000	2	F-box family protein
chr1B	gene	526347985	526348892	-	TraesCS1B01G304100	2	poly(A) polymerase 2
chr1B	gene	526377963	526379949	+	TraesCS1B01G304200	2	Glutathione-regulated potassium-efflux system protein KefC
chr1B	gene	526428369	526429768	+	TraesCS1B01G304300	2	F-box family protein
chr1B	gene	526431567	526432789	-	TraesCS1B01G304400	2	GDSL esterase/lipase
chr1B	gene	526557306	526564824	+	TraesCS1B01G304500	2	UDP-glucose pyrophosphorylase
chr1B	gene	526568699	526569490	-	TraesCS1B01G304600	2	ABC-2 and Plant PDR ABC-type transporter family protein
chr1B	gene	527288314	527288625	+	TraesCS1B01G304700	2	Histone H4
chr1B	gene	527370862	527371626	-	TraesCS1B01G304800	2	Phosphatidylethanolamine-binding protein
chr1B	gene	527647112	527648137	+	TraesCS1B01G304900	2	RING/U-box superfamily protein
chr1B	gene	527832692	527836372	-	TraesCS1B01G305000	2	Sorting and assembly machinery component 50 like
chr1B	gene	527845367	527847101	+	TraesCS1B01G305100	2	DUF688 family protein
chr1B	gene	527847266	527851376	-	TraesCS1B01G305200	2	Receptor protein kinase, putative
chr1B	gene	527877957	527880706	-	TraesCS1B01G305300	2	F-box family protein
chr1B	gene	528357458	528360996	-	TraesCS1B01G305400	2	F-box family protein
chr1B	gene	528390010	528391887	+	TraesCS1B01G305500	2	#N/A
chr1B	gene	528397124	528398093	-	TraesCS1B01G305600	2	Glutaredoxin-like
chr1B	gene	529208148	529212114	-	TraesCS1B01G305700	2	CsAtPR5
chr1B	gene	529288091	529288807	+	TraesCS1B01G305800	2	LIGHT-DEPENDENT SHORT HYPOCOTYLS-like protein (DUF640)
chr1B	gene	529392336	529397029	-	TraesCS1B01G305900	2	S-adenosyl-L-methionine-dependent methyltransferases superfamily protein
chr1B	gene	529439467	529440327	-	TraesCS1B01G306000	2	cDNA clone:J013058P10, full insert sequence
chr1B	gene	529501791	529509447	-	TraesCS1B01G306100	2	Ribonuclease P protein subunit p29
chr1B	gene	529512158	529512819	+	TraesCS1B01G306200	2	#N/A
chr1B	gene	529572881	529575849	-	TraesCS1B01G306300	2	Ribonuclease P protein subunit p29
chr1B	gene	529705124	529706397	+	TraesCS1B01G306400	2	Zinc transporter protein
chr1B	gene	529708394	529709684	+	TraesCS1B01G306500	2	Zinc transporter
chr1B	gene	529932868	529933929	+	TraesCS1B01G306600	2	BTB/POZ domain containing protein, expressed
chr1B	gene	529948906	529949965	+	TraesCS1B01G306700	2	BTB/POZ domain containing protein, expressed
chr1B	gene	529998098	529998682	-	TraesCS1B01G306800	2	Abscisic acid receptor
chr1B	gene	529998432	529998758	+	TraesCS1B01G306900	2	ribosomal protein 1
chr1B	gene	530045489	530048165	+	TraesCS1B01G307000	2	Dehydration responsive element binding transcription factor
chr1B	gene	530050481	530053172	+	TraesCS1B01G307100	2	Cation/H(+) antiporter
chr1B	gene	530060990	530063240	-	TraesCS1B01G307200	2	Exocyst complex component, putative
chr1B	gene	530442353	530442640	-	TraesCS1B01G307300	2	#N/A
chr1B	gene	530463271	530464314	+	TraesCS1B01G307400	2	PRA1 family protein
chr1B	gene	530466814	530473014	+	TraesCS1B01G307500	2	sorting nexin
chr1B	gene	530473898	530478504	+	TraesCS1B01G307600	2	DUF399 family protein, putative (DUF399 and DUF3411)
chr1B	gene	530479847	530481997	+	TraesCS1B01G307700	2	Aldose reductase
chr1B	gene	530610163	530611071	+	TraesCS1B01G307800	2	tRNA (guanine-N(7)-)-methyltransferase
chr1B	gene	530658152	530660221	-	TraesCS1B01G307900	2	Cytochrome P450 1A1
chr1B	gene	530666248	530668902	-	TraesCS1B01G308000	2	Glycine cleavage system H protein
chr1B	gene	530761605	530764279	-	TraesCS1B01G308100	2	Myb/SANT-like DNA-binding domain protein
chr1B	gene	530778387	530781182	-	TraesCS1B01G308200	2	WRKY transcription factor
chr1B	gene	530959214	530960902	-	TraesCS1B01G308300	2	Plant cadmium resistance protein
chr1B	gene	531004951	531012830	-	TraesCS1B01G308400	2	F-box protein
chr1B	gene	531166036	531166893	+	TraesCS1B01G308500	2	Proline-rich family protein
chr1B	gene	531199202	531202723	+	TraesCS1B01G308600	2	TOM1-like protein 2
chr1B	gene	531203775	531205711	-	TraesCS1B01G308700	2	Pentatricopeptide repeat-containing family protein
chr1B	gene	531206681	531209438	+	TraesCS1B01G308800	2	B3 domain-containing protein
chr1B	gene	531211681	531215094	-	TraesCS1B01G308900	2	Aminotransferase like protein
chr1B	gene	531535314	531537035	+	TraesCS1B01G309000	2	Nodulin-like / Major Facilitator Superfamily protein
chr1B	gene	532065355	532066244	-	TraesCS1B01G309100	2	arginine N-methyltransferase, putative (DUF688)
chr1B	gene	532160810	532163871	+	TraesCS1B01G309200	2	WEB family protein
chr1B	gene	532165093	532170424	+	TraesCS1B01G309300	2	DNA helicase
chr1B	gene	532172560	532173978	-	TraesCS1B01G309400	2	Non-specific serine/threonine protein kinase
chr1B	gene	532235626	532235847	+	TraesCS1B01G309500	2	E3 ubiquitin-protein ligase RING1
chr1B	gene	532373961	532375409	-	TraesCS1B01G309600	2	Epidermal patterning factor-like protein
chr1B	gene	532398799	532399119	-	TraesCS1B01G309700	2	zinc ion binding protein
chr1B	gene	532403105	532405162	-	TraesCS1B01G309800	2	Kinase, putative
chr1B	gene	532682478	532683773	+	TraesCS1B01G309900	2	#N/A
chr1B	gene	532684987	532685343	+	TraesCS1B01G310000	2	Non-lysosomal glucosylceramidase
chr1B	gene	532693297	532695321	+	TraesCS1B01G310100	2	U-box domain-containing protein
chr1B	gene	533088759	533089832	+	TraesCS1B01G310200	2	transcription repressor
chr1B	gene	533323705	533324895	-	TraesCS1B01G310300	2	Expansin
chr1B	gene	533406182	533406642	+	TraesCS1B01G310400	2	Non-specific lipid-transfer protein
chr1B	gene	533747852	533748439	+	TraesCS1B01G310500	2	Ring finger protein, putative
chr1B	gene	533812578	533812896	+	TraesCS1B01G310600	2	RING/U-box superfamily protein
chr1B	gene	533815225	533816205	+	TraesCS1B01G310700	2	Ring finger protein, putative
chr1B	gene	533861778	533864280	+	TraesCS1B01G310800	2	transmembrane protein
chr1B	gene	533952538	533956554	-	TraesCS1B01G310900	2	WRKY transcription factor
chr1B	gene	534171197	534173981	-	TraesCS1B01G311000	2	WRKY transcription factor
chr1B	gene	534660227	534661630	-	TraesCS1B01G311100	2	Extra-large G-like protein, putative (DUF3133)
chr1B	gene	534662904	534666230	+	TraesCS1B01G311200	2	Kinase family protein
chr1B	gene	534666649	534667503	-	TraesCS1B01G311300	2	Thioredoxin
chr1B	gene	534669682	534671767	-	TraesCS1B01G311400	2	Ubiquitin-conjugating enzyme E2
chr1B	gene	534836883	534837483	+	TraesCS1B01G311500	2	Acetyl-coenzyme A carboxylase carboxyl transferase subunit beta, chloroplastic
chr1B	gene	535011764	535012226	+	TraesCS1B01G311600	2	Macrophage migration inhibitory factor family protein
chr1B	gene	535143262	535145424	-	TraesCS1B01G311700	2	Receptor-like kinase
chr1B	gene	535384213	535386888	-	TraesCS1B01G311800	2	Receptor-like kinase
chr1B	gene	535546128	535549860	-	TraesCS1B01G311900	2	#N/A
chr1B	gene	535689883	535691111	+	TraesCS1B01G312000	2	V-type proton ATPase subunit E
chr1B	gene	535797983	535799410	-	TraesCS1B01G312100	2	Glycosyltransferase
chr1B	gene	535907953	535915092	-	TraesCS1B01G312200	2	Glycosyltransferase
chr1B	gene	535917838	535918299	-	TraesCS1B01G312300	2	Katanin p80 WD40 repeat-containing subunit B1 homolog
chr1B	gene	535938778	535940187	-	TraesCS1B01G312400	2	Glycosyltransferase
chr1B	gene	536121328	536122990	-	TraesCS1B01G312500	2	Glycosyltransferase
chr1B	gene	536571320	536572792	-	TraesCS1B01G312600	2	Phytochrome kinase substrate-related family protein
chr1B	gene	536601922	536604950	+	TraesCS1B01G312700	2	Acetyltransferase
chr1B	gene	536654718	536664502	+	TraesCS1B01G312800	2	Protein kinase-like protein
chr1B	gene	536665107	536667802	-	TraesCS1B01G312900	2	B3 domain-containing protein
chr1B	gene	536704842	536705117	+	TraesCS1B01G313000	2	#N/A
chr1B	gene	536705985	536709586	-	TraesCS1B01G313100	2	KH domain-containing protein
chr1B	gene	536770672	536770971	+	TraesCS1B01G313200	2	NADH dehydrogenase [ubiquinone] 1 alpha subcomplex subunit 1
chr1B	gene	536773862	536776052	-	TraesCS1B01G313300	2	heat-inducible transcription repressor
chr1B	gene	537321059	537329425	+	TraesCS1B01G313400	2	Cytochrome P450-like protein
chr1B	gene	537415405	537416025	+	TraesCS1B01G313500	2	Late embryogenesis abundant (LEA) hydroxyproline-rich glycoprotein family
chr1B	gene	537658038	537659843	+	TraesCS1B01G313600	2	F-box protein
chr1B	gene	537691305	537694727	+	TraesCS1B01G313700	2	Transducin/WD40 repeat protein
chr1B	gene	537771501	537772905	+	TraesCS1B01G313800	2	Patatin
chr1B	gene	538155367	538156017	-	TraesCS1B01G313900	2	Disease resistance protein (TIR-NBS-LRR class) family
chr1B	gene	538164691	538165317	-	TraesCS1B01G314000	2	LURP-one-like protein
chr1B	gene	538865677	538868505	-	TraesCS1B01G314100	2	Cation/H(+) antiporter
chr1B	gene	539126828	539128470	+	TraesCS1B01G314200	2	Galactose oxidase/kelch repeat superfamily protein
chr1B	gene	539135557	539136626	+	TraesCS1B01G314300	2	BTB/POZ domain containing protein, expressed
chr1B	gene	539448378	539449448	+	TraesCS1B01G314400	2	BTB/POZ domain containing protein, expressed
chr1B	gene	539460003	539461388	+	TraesCS1B01G314500	2	Scarecrow transcription factor family protein
chr1B	gene	539480652	539482421	-	TraesCS1B01G314600	2	L-ascorbate oxidase-like protein
chr1B	gene	539547072	539552052	-	TraesCS1B01G314700	2	Protein kinase-like protein
chr1B	gene	539553715	539562346	-	TraesCS1B01G314800	2	Isoleucine--tRNA ligase
chr1B	gene	539566114	539570765	+	TraesCS1B01G314900	2	CCR4-NOT transcription complex subunit 2
chr1B	gene	539574702	539585468	-	TraesCS1B01G315000	2	Protein BREAST CANCER SUSCEPTIBILITY 1-like protein
chr1B	gene	539588568	539589545	-	TraesCS1B01G315100	2	Peroxidase
chr1B	gene	539643535	539643825	+	TraesCS1B01G315200	2	#N/A
chr1B	gene	539657462	539663838	-	TraesCS1B01G315300	2	Protein BREAST CANCER SUSCEPTIBILITY 1-like protein
chr1B	gene	539848345	539849489	-	TraesCS1B01G315400	2	Chloride channel protein
chr1B	gene	539932703	539933668	-	TraesCS1B01G315500	2	Pentatricopeptide repeat-containing protein
chr1B	gene	540136943	540139657	+	TraesCS1B01G315600	2	ATP-dependent Clp protease ATP-binding subunit
chr1B	gene	540154562	540156067	+	TraesCS1B01G315700	2	Xyloglucan galactosyltransferase KATAMARI1-like protein
chr1B	gene	540298884	540299147	-	TraesCS1B01G315800	2	Protein kinase C-binding protein NELL2
chr1B	gene	540313717	540319791	-	TraesCS1B01G315900	2	Protein DETOXIFICATION
chr1B	gene	540365921	540366362	+	TraesCS1B01G316000	2	Transmembrane protein, putative
chr1B	gene	540718683	540721047	+	TraesCS1B01G316100	2	DNA-directed RNA polymerase subunit beta
chr1B	gene	540720379	540722328	-	TraesCS1B01G316200	2	Myb family transcription factor APL
chr1B	gene	540729017	540730106	-	TraesCS1B01G316300	2	RING/U-box superfamily protein
chr1B	gene	540991170	540994048	+	TraesCS1B01G316400	2	NADH-cytochrome b5 reductase
chr1B	gene	541000540	541004241	+	TraesCS1B01G316500	2	Type I inositol-1,4,5-trisphosphate 5-phosphatase
chr1B	gene	541006631	541009293	+	TraesCS1B01G316600	2	Prolyl 4-hydroxylase alpha subunit, putative
chr1B	gene	541011245	541012356	-	TraesCS1B01G316700	2	Lipid-transfer protein
chr1B	gene	541016302	541019534	-	TraesCS1B01G316800	2	GPN-loop GTPase 1-like protein
chr1B	gene	541402409	541402777	-	TraesCS1B01G316900	2	Peroxidase
chr1B	gene	541466983	541469854	-	TraesCS1B01G317000	2	ADP-ribosylation factor
chr1B	gene	542135631	542138903	+	TraesCS1B01G317100	2	BZIP transcription factor
chr1B	gene	542139804	542142421	-	TraesCS1B01G317200	2	Histone H3
chr1B	gene	542427576	542429898	+	TraesCS1B01G317300	2	Histone H3
chr1B	gene	542574532	542577585	+	TraesCS1B01G317400	2	Histone H3
chr1B	gene	542579175	542579972	-	TraesCS1B01G317500	2	Chlorophyll a-b binding protein, chloroplastic
chr1B	gene	542581708	542583701	-	TraesCS1B01G317600	2	FBD-associated F-box protein
chr1B	gene	542589615	542589803	+	TraesCS1B01G317700	2	Photosystem II reaction center protein Z
chr1B	gene	542626900	542630394	-	TraesCS1B01G317800	2	FBD-associated F-box protein
chr1B	gene	542714235	542715948	-	TraesCS1B01G317900	2	F-box family protein
chr1B	gene	542921889	542925081	-	TraesCS1B01G318000	2	protein kinase family protein
chr1B	gene	542926444	542928792	-	TraesCS1B01G318100	2	Protein KRI1
chr1B	gene	542929129	542931084	+	TraesCS1B01G318200	2	60S ribosomal protein L30
chr1B	gene	542957876	542958400	+	TraesCS1B01G318300	2	Beta-1,3-N-acetylglucosaminyltransferase family protein
chr1B	gene	543009745	543016201	+	TraesCS1B01G318400	2	Endoplasmic reticulum-Golgi intermediate compartment protein 3
chr2A	gene	48867219	48876979	-	TraesCS2A01G095500	3	Lon protease homolog
chr2A	gene	49171615	49176813	+	TraesCS2A01G095600	3	Dipeptidyl-peptidase, putative
chr2A	gene	49221108	49222130	+	TraesCS2A01G095700	3	Nicotianamine synthase
chr2A	gene	49270490	49272392	+	TraesCS2A01G095800	3	F-box protein family-like
chr2A	gene	49310542	49312476	-	TraesCS2A01G095900	3	Pyridoxal phosphate (PLP)-dependent transferases superfamily protein
chr2A	gene	49845461	49851482	+	TraesCS2A01G096000	3	Aldehyde dehydrogenase
chr2A	gene	49924540	49927573	-	TraesCS2A01G096100	3	F-box family protein
chr2A	gene	49929939	49938573	-	TraesCS2A01G096200	3	Disease resistance protein (NBS-LRR class) family
chr2A	gene	50055070	50060147	-	TraesCS2A01G096300	3	Leucine-rich repeat (LRR) family protein
chr2A	gene	50133348	50133944	+	TraesCS2A01G096400	3	Transcription factor protein
chr2A	gene	50151717	50156545	-	TraesCS2A01G096500	3	Poly(A) polymerase
chr2A	gene	50164667	50169047	-	TraesCS2A01G096600	3	Zinc finger protein
chr2A	gene	50273174	50273722	-	TraesCS2A01G096700	3	GRF zinc finger / Zinc knuckle protein
chr2A	gene	50274828	50279104	-	TraesCS2A01G096800	3	DELLA protein
chr2A	gene	50916191	50917684	+	TraesCS2A01G096900	3	F-box family protein
chr2A	gene	50964857	50965072	-	TraesCS2A01G097000	3	transmembrane protein
chr2A	gene	50972015	50975389	+	TraesCS2A01G097100	3	Importin subunit alpha
chr2A	gene	51007674	51008654	-	TraesCS2A01G097200	3	MYB transcription factor
chr2A	gene	51030301	51032087	+	TraesCS2A01G097300	3	Pentatricopeptide repeat-containing protein, putative
chr2A	gene	51040846	51042011	+	TraesCS2A01G097400	3	Hexosyltransferase
chr2A	gene	51493887	51499389	-	TraesCS2A01G097500	3	transcription factor-like protein
chr2A	gene	70984323	70986598	+	TraesCS2A01G121200	4	Superoxide dismutase [Cu-Zn]
chr2A	gene	71112823	71113439	+	TraesCS2A01G121300	4	Glycoprotein hormones alpha chain
chr2A	gene	71153071	71155685	-	TraesCS2A01G121400	4	F-box family protein
chr2A	gene	71211214	71213835	-	TraesCS2A01G121500	4	F-box family protein
chr2A	gene	71312771	71315846	-	TraesCS2A01G121600	4	F-box family protein
chr2A	gene	71347444	71350449	-	TraesCS2A01G121700	4	F-box family protein
chr2A	gene	71434789	71435914	-	TraesCS2A01G121800	4	Short-chain dehydrogenase/reductase
chr2A	gene	71447049	71447651	-	TraesCS2A01G121900	4	Dirigent protein
chr2A	gene	71589625	71593274	-	TraesCS2A01G122000	4	Membrane-associated 30 kDa, chloroplastic
chr2A	gene	71613089	71614119	-	TraesCS2A01G122100	4	Short-chain dehydrogenase/reductase
chr2A	gene	71619472	71625228	+	TraesCS2A01G122200	4	Endo-1,4-beta-xylanase, putative, expressed
chr2A	gene	71665662	71671210	-	TraesCS2A01G122300	4	Tesmin/TSO1-like CXC domain-containing protein
chr2A	gene	71797599	71798611	-	TraesCS2A01G122400	4	Splicing factor U2AF, large subunit
chr2A	gene	72388619	72389330	+	TraesCS2A01G122500	4	CASP-like protein
chr2A	gene	72691495	72695584	+	TraesCS2A01G122600	4	Cellulose synthase, putative
chr2A	gene	72696518	72697360	-	TraesCS2A01G122700	4	Short-chain dehydrogenase/reductase
chr2A	gene	72708378	72709174	-	TraesCS2A01G122800	4	Short-chain dehydrogenase/reductase family protein
chr2A	gene	72735563	72736304	-	TraesCS2A01G122900	4	Short-chain dehydrogenase/reductase
chr2A	gene	72740590	72741593	-	TraesCS2A01G123000	4	Short-chain dehydrogenase/reductase
chr2A	gene	72750977	72755208	-	TraesCS2A01G123100	4	Short-chain dehydrogenase/reductase
chr2A	gene	72812450	72814171	-	TraesCS2A01G123200	4	FAD-binding Berberine family protein
chr2A	gene	72910304	72911383	+	TraesCS2A01G123300	4	Collagen, type IV, alpha 5
chr2A	gene	72931227	72932972	-	TraesCS2A01G123400	4	FAD-binding Berberine family protein, putative
chr2A	gene	72938991	72942335	-	TraesCS2A01G123500	4	Disease resistance protein RPM1
chr2A	gene	72953615	72955129	+	TraesCS2A01G123600	4	Anthocyanin 3'-O-beta-glucosyltransferase
chr2A	gene	73152690	73153575	+	TraesCS2A01G123700	4	Photosystem I P700 chlorophyll a apoprotein A2
chr2A	gene	73158315	73165916	-	TraesCS2A01G123800	4	4-alpha-glucanotransferase
chr2A	gene	73170478	73175209	+	TraesCS2A01G123900	4	Tyrosine-specific transport protein, putative
chr2A	gene	73175857	73177488	-	TraesCS2A01G124000	4	Pentatricopeptide repeat-containing protein
chr2A	gene	73179110	73179799	-	TraesCS2A01G124100	4	NAD(P)H dehydrogenase (Quinone)
chr2A	gene	73182682	73183392	-	TraesCS2A01G124200	4	NAD(P)H dehydrogenase (Quinone)
chr2A	gene	73199838	73201137	-	TraesCS2A01G124300	4	nuclear fusion defective 6
chr2A	gene	73283016	73284281	+	TraesCS2A01G124400	4	Membrane-associated zinc metalloprotease family protein, expressed
chr2A	gene	73376559	73384640	-	TraesCS2A01G124500	4	F-box domain containing protein
chr2A	gene	73521159	73523521	+	TraesCS2A01G124600	4	RNA binding
chr2A	gene	73527611	73530307	+	TraesCS2A01G124700	4	Pre-rRNA-processing protein ESF2
chr2A	gene	73540341	73550142	-	TraesCS2A01G124800	4	Homeobox protein
chr2A	gene	73554536	73557019	-	TraesCS2A01G124900	4	Phosducin-like protein 3
chr2A	gene	74050002	74052190	+	TraesCS2A01G125000	4	F-box domain containing protein
chr2A	gene	74094908	74097253	+	TraesCS2A01G125100	4	Cytochrome P450, putative, expressed
chr2A	gene	74104335	74106144	-	TraesCS2A01G125200	4	Elongation factor 1-beta
chr2A	gene	74106445	74108304	+	TraesCS2A01G125300	4	Pentatricopeptide repeat-containing protein
chr2A	gene	74116571	74119937	-	TraesCS2A01G125400	4	Nucleolar family protein
chr2A	gene	74136111	74139804	-	TraesCS2A01G125500	4	Nucleolar family protein
chr2A	gene	74144969	74147229	+	TraesCS2A01G125600	4	Metallo-beta-lactamase-like
chr2A	gene	74162457	74164629	+	TraesCS2A01G125700	4	Calcium-binding and coiled-coil domain-containing protein 2
chr2A	gene	74164965	74166674	+	TraesCS2A01G125800	4	SKP1-like protein 4
chr2A	gene	74248358	74248823	+	TraesCS2A01G125900	4	S-adenosylmethionine:tRNA ribosyltransferase-isomerase
chr2A	gene	74252032	74253764	-	TraesCS2A01G126000	4	L-gulonolactone oxidase
chr2A	gene	74561739	74562110	-	TraesCS2A01G126100	4	Cysteine proteinase inhibitor
chr2A	gene	74644430	74644972	+	TraesCS2A01G126200	4	Receptor-like protein kinase
chr2A	gene	74766811	74767557	+	TraesCS2A01G126300	4	Receptor-like protein kinase
chr2A	gene	74766921	74767418	-	TraesCS2A01G126400	4	A20/AN1-like zinc finger family protein
chr2A	gene	74775768	74777819	+	TraesCS2A01G126500	4	Lectin receptor kinase
chr2A	gene	74786064	74787389	+	TraesCS2A01G126600	4	Lectin receptor kinase
chr2A	gene	74788431	74791865	-	TraesCS2A01G126700	4	WD40 repeat-like protein
chr2A	gene	74873928	74877629	+	TraesCS2A01G126800	4	RING finger protein
chr2A	gene	74959570	74967749	+	TraesCS2A01G126900	4	Nucleosome-remodeling factor subunit
chr2A	gene	74968700	74968900	-	TraesCS2A01G127000	4	Ribosome biogenesis protein BOP1 homolog
chr2A	gene	75134820	75135811	+	TraesCS2A01G127100	4	Early response to dehydration 15-like protein
chr2A	gene	75137501	75142281	-	TraesCS2A01G127200	4	Ubiquitin carboxyl-terminal hydrolase
chr2A	gene	75287720	75292254	+	TraesCS2A01G127300	4	Phospho-N-acetylmuramoyl-pentapeptide-transferase
chr2A	gene	75309297	75309935	+	TraesCS2A01G127400	4	E3 ubiquitin-protein ligase
chr2A	gene	75310827	75314036	-	TraesCS2A01G127500	4	Adenosine deaminase-like protein
chr2A	gene	75316123	75318755	-	TraesCS2A01G127600	4	Adenosine deaminase-like protein
chr2A	gene	75346117	75347535	+	TraesCS2A01G127700	4	Benzyl alcohol O-benzoyltransferase
chr2A	gene	75575110	75591438	-	TraesCS2A01G127800	4	Pleiotropic drug resistance ABC transporter
chr2A	gene	75633973	75635976	-	TraesCS2A01G127900	4	Lectin receptor kinase
chr2A	gene	75642371	75644431	-	TraesCS2A01G128000	4	Lectin receptor kinase
chr2A	gene	75650314	75654060	-	TraesCS2A01G128100	4	Pseudouridine synthase family protein
chr2A	gene	75655128	75656537	-	TraesCS2A01G128200	4	Glycosyltransferase
chr2A	gene	75918205	75928023	+	TraesCS2A01G128300	4	Sialyltransferase-like protein 2
chr2A	gene	76344128	76359515	+	TraesCS2A01G128400	4	#N/A
chr2A	gene	76361311	76367502	+	TraesCS2A01G128500	4	ABC transporter, putative
chr2A	gene	77155403	77159782	+	TraesCS2A01G128600	4	carboxyl-terminal peptidase (DUF239)
chr2A	gene	77165744	77170545	-	TraesCS2A01G128700	4	ATP-dependent RNA helicase DDX47
chr2A	gene	77194871	77195482	+	TraesCS2A01G128800	4	Glutaredoxin family protein, expressed
chr2A	gene	77238299	77239909	-	TraesCS2A01G128900	4	Serine/threonine-protein kinase
chr2A	gene	77263376	77266187	-	TraesCS2A01G129000	4	E3 ubiquitin-protein ligase
chr2A	gene	77269427	77272321	-	TraesCS2A01G129100	4	F-box family protein
chr2A	gene	77321272	77321898	-	TraesCS2A01G129200	4	Auxin-induced in root cultures protein 12, putative
chr2A	gene	77335703	77338398	+	TraesCS2A01G129300	4	NBS-LRR disease resistance protein
chr2A	gene	77337850	77338636	+	TraesCS2A01G129400	4	Disease resistance protein family
chr2A	gene	77527184	77527583	+	TraesCS2A01G129500	4	18S pre-ribosomal assembly protein gar2-like protein
chr2A	gene	77528437	77533149	-	TraesCS2A01G129600	4	NAD(P)-binding Rossmann-fold superfamily protein
chr2A	gene	605799671	605805433	-	TraesCS2A01G361900	5	methyl-coenzyme M reductase II subunit gamma, putative (DUF3741)
chr2A	gene	605915933	605916403	-	TraesCS2A01G362000	5	30S ribosomal protein S7, putative
chr2A	gene	606509763	606527712	-	TraesCS2A01G362100	5	DNA mismatch repair protein mutS
chr2A	gene	606674574	606675866	-	TraesCS2A01G362200	5	Protein LOW PSII ACCUMULATION 1, chloroplastic
chr2A	gene	606676920	606679840	-	TraesCS2A01G362300	5	NBS-LRR resistance protein
chr2A	gene	606711018	606712786	-	TraesCS2A01G362400	5	Benzyl alcohol O-benzoyltransferase
chr2A	gene	606813192	606814667	-	TraesCS2A01G362500	5	Benzyl alcohol O-benzoyltransferase
chr2A	gene	606822229	606832724	-	TraesCS2A01G362600	5	CLIP-associating family protein
chr2A	gene	607476113	607480227	+	TraesCS2A01G362700	5	GDSL esterase/lipase
chr2A	gene	607481829	607483720	-	TraesCS2A01G362800	5	Ubiquinone/menaquinone biosynthesis methyltransferase
chr2A	gene	607483902	607485471	+	TraesCS2A01G362900	5	WD repeat-containing protein
chr2A	gene	607511719	607514211	+	TraesCS2A01G363000	5	CsAtPR5
chr2A	gene	607514587	607517661	-	TraesCS2A01G363100	5	Trichome birefringence
chr2A	gene	607517820	607521203	+	TraesCS2A01G363200	5	Acyl-[acyl-carrier-protein] hydrolase
chr2A	gene	607597019	607600759	+	TraesCS2A01G363300	5	aberrant root formation protein
chr2A	gene	607601226	607602449	-	TraesCS2A01G363400	5	Alpha/beta-Hydrolases superfamily protein, putative
chr2A	gene	607820332	607827117	+	TraesCS2A01G363500	5	Isocitrate dehydrogenase [NADP]
chr2A	gene	607828067	607830217	+	TraesCS2A01G363600	5	Glutaredoxin
chr2A	gene	607830461	607831948	-	TraesCS2A01G363700	5	NAC domain,
chr2A	gene	607841369	607843624	-	TraesCS2A01G363800	5	Myb transcription factor
chr2A	gene	607875322	607876748	-	TraesCS2A01G363900	5	Lung seven transmembrane receptor, putative
chr2A	gene	607908375	607910121	+	TraesCS2A01G364000	5	Proliferating cell nuclear antigen
chr2A	gene	607996087	608000543	-	TraesCS2A01G364100	5	Zinc finger (C3HC4-type RING finger) family protein
chr2A	gene	608032810	608036080	-	TraesCS2A01G364200	5	GTF2H2
chr2A	gene	608043916	608048175	+	TraesCS2A01G364300	5	Receptor-like kinase
chr2A	gene	608250210	608251911	+	TraesCS2A01G364400	5	PURPLE ACID PHOSPHATASE family protein
chr2A	gene	608599808	608608871	+	TraesCS2A01G364500	5	Lipase
chr2A	gene	608611023	608620112	-	TraesCS2A01G364600	5	Coiled-coil domain-containing protein 115
chr2A	gene	608633299	608662115	-	TraesCS2A01G364700	5	Dicer-like 3
chr2A	gene	608774862	608775515	+	TraesCS2A01G364800	5	NADPH-dependent 7-cyano-7-deazaguanine reductase
chr2A	gene	608784171	608787130	+	TraesCS2A01G364900	5	Myb/SANT-like DNA-binding domain protein
chr2A	gene	608871057	608872541	+	TraesCS2A01G365000	5	Ammonium transporter
chr2A	gene	608934444	608934713	-	TraesCS2A01G365100	5	Tyrosine--tRNA ligase 1
chr2A	gene	608938200	608939069	+	TraesCS2A01G365200	5	Dual specificity phosphatase-like
chr2A	gene	610058525	610066933	+	TraesCS2A01G365300	5	GDSL esterase/lipase
chr2A	gene	610115299	610117208	-	TraesCS2A01G365400	5	Ubiquinone/menaquinone biosynthesis methyltransferase
chr2A	gene	610177197	610178167	+	TraesCS2A01G365500	5	CsAtPR5
chr2A	gene	610235586	610237974	-	TraesCS2A01G365600	5	BTB/POZ domain-containing protein
chr2A	gene	610240405	610241200	-	TraesCS2A01G365700	5	BTB/POZ domain-containing protein
chr2A	gene	610660600	610661462	+	TraesCS2A01G365800	5	Basic helix-loop-helix (BHLH) DNA-binding superfamily
chr2A	gene	610689879	610691507	+	TraesCS2A01G365900	5	#N/A
chr2A	gene	610708716	610709570	+	TraesCS2A01G366000	5	Salt-induced protein
chr2A	gene	610710592	610711462	+	TraesCS2A01G366100	5	B-box zinc finger protein
chr2A	gene	610712237	610715597	-	TraesCS2A01G366200	5	CRS1/YhbY (CRM) domain protein
chr2A	gene	610790242	610790616	+	TraesCS2A01G366300	5	heat shock transcription factor A1D
chr2A	gene	610975319	610977891	+	TraesCS2A01G366400	5	F-box protein
chr2A	gene	610995146	610996222	-	TraesCS2A01G366500	5	BTB/POZ/MATH-domain protein
chr2A	gene	610998563	610999279	-	TraesCS2A01G366600	5	Lipoxygenase
chr2A	gene	611038978	611044496	-	TraesCS2A01G366700	5	ATP-dependent RNA helicase
chr2A	gene	611093953	611094795	+	TraesCS2A01G366800	5	#N/A
chr2A	gene	611099597	611104886	+	TraesCS2A01G366900	5	RNA binding protein
chr2A	gene	611106056	611107790	-	TraesCS2A01G367000	5	Tetratricopeptide repeat (TPR)-like superfamily protein
chr2A	gene	611109379	611112277	-	TraesCS2A01G367100	5	S-adenosyl-L-methionine-dependent methyltransferase superfamily protein
chr2A	gene	611281231	611282455	-	TraesCS2A01G367200	5	Caleosin
chr2A	gene	611296160	611297701	+	TraesCS2A01G367300	5	Serine/threonine-protein kinase
chr2B	gene	24092073	24094047	-	TraesCS2B01G048500	6	Glyoxylate reductase/hydroxypyruvate reductase
chr2B	gene	24097315	24098682	-	TraesCS2B01G048600	6	HXXXD-type acyl-transferase family protein
chr2B	gene	24099685	24102946	-	TraesCS2B01G048700	6	Arginase
chr2B	gene	24109347	24110291	-	TraesCS2B01G048800	6	HXXXD-type acyl-transferase family protein
chr2B	gene	24124414	24125835	+	TraesCS2B01G048900	6	HXXXD-type acyl-transferase family protein
chr2B	gene	24134837	24135478	+	TraesCS2B01G049000	6	Plant invertase/pectin methylesterase inhibitor superfamily protein, putative
chr2B	gene	24217034	24218557	+	TraesCS2B01G049100	6	HXXXD-type acyl-transferase family protein
chr2B	gene	24238205	24243758	+	TraesCS2B01G049200	6	3-ketoacyl-CoA thiolase
chr2B	gene	24264497	24279940	-	TraesCS2B01G049300	6	Terpene cyclase/mutase family member
chr2B	gene	24506582	24509099	-	TraesCS2B01G049400	6	Cytochrome P450
chr2B	gene	24657929	24658446	+	TraesCS2B01G049500	6	Ubiquitin-like-specific protease ESD4
chr2B	gene	24673971	24677519	+	TraesCS2B01G049600	6	Adenylate kinase
chr2B	gene	24684701	24687308	+	TraesCS2B01G049700	6	UNC93-like protein 2
chr2B	gene	24704724	24707661	+	TraesCS2B01G049800	6	Cytochrome P450-like protein
chr2B	gene	24817600	24820088	+	TraesCS2B01G049900	6	Cytochrome P450-like protein
chr2B	gene	24852525	24853772	+	TraesCS2B01G050000	6	Dirigent protein
chr2B	gene	24860418	24861617	+	TraesCS2B01G050100	6	Dirigent protein
chr2B	gene	24868614	24869811	+	TraesCS2B01G050200	6	Dirigent protein
chr2B	gene	24909214	24910509	+	TraesCS2B01G050300	6	Stress responsive A/B barrel domain protein
chr2B	gene	24912678	24913649	+	TraesCS2B01G050400	6	Stress responsive A/B barrel domain protein
chr2B	gene	24914978	24920271	-	TraesCS2B01G050500	6	Disease resistance protein (TIR-NBS-LRR class)
chr2B	gene	24921342	24923029	-	TraesCS2B01G050600	6	dimethylallyl, adenosine tRNA methylthiotransferase
chr2B	gene	24929361	24937450	-	TraesCS2B01G050700	6	Subtilisin-like protease
chr2B	gene	24949285	24953981	-	TraesCS2B01G050800	6	Subtilisin-like protease
chr2B	gene	24987456	24988692	-	TraesCS2B01G050900	6	2-oxoglutarate (2OG) and Fe(II)-dependent oxygenase superfamily protein, putative
chr2B	gene	25017966	25027451	-	TraesCS2B01G051000	6	Cullin-associated NEDD8-dissociated protein 1
chr2B	gene	25069046	25070257	+	TraesCS2B01G051100	6	2-oxoglutarate (2OG) and Fe(II)-dependent oxygenase superfamily protein, putative
chr2B	gene	25071378	25071701	+	TraesCS2B01G051200	6	MLO-like protein
chr2B	gene	25072123	25073382	-	TraesCS2B01G051300	6	3-oxo-5-alpha-steroid 4-dehydrogenase
chr2B	gene	25185874	25186522	-	TraesCS2B01G051400	6	Actin-related protein 4A
chr2B	gene	25235530	25239318	+	TraesCS2B01G051500	6	Receptor-like protein kinase
chr2B	gene	25246679	25251560	+	TraesCS2B01G051600	6	Beta-glucosidase
chr2B	gene	25257102	25259849	-	TraesCS2B01G051700	6	RING/U-box superfamily protein
chr2B	gene	25278504	25285732	-	TraesCS2B01G051800	6	23S rRNA (Uracil-5-)-methyltransferase
chr2B	gene	91836457	91837815	+	TraesCS2B01G123900	7	Non-specific serine/threonine protein kinase
chr2B	gene	92163390	92164219	-	TraesCS2B01G124000	7	Non-specific serine/threonine protein kinase
chr2B	gene	92489631	92490941	-	TraesCS2B01G124100	7	Non-specific serine/threonine protein kinase
chr2B	gene	92797565	92799745	-	TraesCS2B01G124200	7	WEAK movement UNDER BLUE LIGHT-like protein
chr2B	gene	92995446	92996816	+	TraesCS2B01G124300	7	Peroxidase
chr2B	gene	93016621	93017025	+	TraesCS2B01G124400	7	Peroxidase
chr2B	gene	93109181	93109935	+	TraesCS2B01G124500	7	Peroxidase
chr2B	gene	93111977	93113131	+	TraesCS2B01G124600	7	Peroxidase
chr2B	gene	93121922	93125668	+	TraesCS2B01G124700	7	#N/A
chr2B	gene	93138213	93139374	-	TraesCS2B01G124800	7	Peroxidase
chr2B	gene	93408098	93409671	+	TraesCS2B01G124900	7	Peroxidase
chr2B	gene	93632234	93632722	-	TraesCS2B01G125000	7	transmembrane protein, putative (DUF594)
chr2B	gene	93638145	93638690	-	TraesCS2B01G125100	7	Peroxidase
chr2B	gene	93687167	93689529	-	TraesCS2B01G125200	7	Peroxidase
chr2B	gene	93699942	93701106	-	TraesCS2B01G125300	7	Peroxidase
chr2B	gene	93704869	93707052	-	TraesCS2B01G125400	7	Heat shock 70 kDa protein
chr2B	gene	93803740	93805012	-	TraesCS2B01G125500	7	Peroxidase
chr2B	gene	93881777	93883049	-	TraesCS2B01G125600	7	Peroxidase
chr2B	gene	93933117	93934643	-	TraesCS2B01G125700	7	Peroxidase
chr2B	gene	94033204	94034351	-	TraesCS2B01G125800	7	Peroxidase
chr2B	gene	94089069	94090539	-	TraesCS2B01G125900	7	Peroxidase
chr2B	gene	94098483	94098890	-	TraesCS2B01G126000	7	Peroxidase
chr2B	gene	94202163	94203389	-	TraesCS2B01G126100	7	Peroxidase
chr2B	gene	94223834	94224982	-	TraesCS2B01G126200	7	Peroxidase
chr2B	gene	94250212	94251741	-	TraesCS2B01G126300	7	Peroxidase
chr2B	gene	94661054	94662380	+	TraesCS2B01G126400	7	BHLH transcription factor
chr2B	gene	94925534	94927859	+	TraesCS2B01G126500	7	Ribosomal protein L19
chr2B	gene	94928534	94932821	+	TraesCS2B01G126600	7	1,4-dihydroxy-2-naphthoate polyprenyltransferase, chloroplastic
chr2B	gene	94936565	94937044	+	TraesCS2B01G126700	7	Ring finger protein, putative
chr2B	gene	94940278	94941036	-	TraesCS2B01G126800	7	GATA transcription factor-like protein
chr2B	gene	95095104	95097440	-	TraesCS2B01G126900	7	Pentatricopeptide repeat-containing protein
chr2B	gene	95218971	95219648	-	TraesCS2B01G127000	7	Germin-like protein
chr2B	gene	95239630	95241024	-	TraesCS2B01G127100	7	Aspartic proteinase nepenthesin-1
chr2B	gene	95337215	95339815	-	TraesCS2B01G127200	7	Translation initiation factor 1A
chr2B	gene	95486524	95487192	-	TraesCS2B01G127300	7	NADH-quinone oxidoreductase subunit B
chr2B	gene	95535452	95536907	-	TraesCS2B01G127400	7	Eukaryotic aspartyl protease family protein, putative
chr2B	gene	95542490	95544971	-	TraesCS2B01G127500	7	Peroxiredoxin
chr2B	gene	95757714	95761414	+	TraesCS2B01G127600	7	Pectinesterase
chr2B	gene	95761858	95768987	-	TraesCS2B01G127700	7	Acyl-CoA dehydrogenase
chr2B	gene	95796218	95796941	+	TraesCS2B01G127800	7	Ethylene-responsive transcription factor
chr2B	gene	95797399	95799256	-	TraesCS2B01G127900	7	60S ribosomal protein L18
chr2B	gene	95858762	95860915	-	TraesCS2B01G128000	7	F-box family protein
chr2B	gene	95946026	95946415	+	TraesCS2B01G128100	7	Leucine-rich repeat protein kinase family protein
chr2B	gene	96048724	96050604	-	TraesCS2B01G128200	7	F-box family protein
chr2B	gene	96080290	96080801	-	TraesCS2B01G128300	7	Pollen Ole e 1 allergen/extensin
chr2B	gene	96084601	96090792	-	TraesCS2B01G128400	7	ABC transporter G family member
chr2B	gene	96090458	96090850	+	TraesCS2B01G128500	7	cell elongation protein / DWARF1 / DIMINUTO (DIM)
chr2B	gene	96094969	96095307	-	TraesCS2B01G128600	7	#N/A
chr2B	gene	96100271	96110906	-	TraesCS2B01G128700	7	ABC transporter G family member
chr2B	gene	96236555	96240339	-	TraesCS2B01G128800	7	ABC transporter G family member
chr2B	gene	96241958	96242373	+	TraesCS2B01G128900	7	ABC-2 type transporter family protein
chr2B	gene	96261381	96261914	+	TraesCS2B01G129000	7	Glutamate receptor 2.7
chr2B	gene	96381661	96383449	+	TraesCS2B01G129100	7	Ras-specific guanine nucleotide-releasing factor RalGPS2
chr2B	gene	96596483	96598681	+	TraesCS2B01G129200	7	Pentatricopeptide repeat-containing protein
chr2B	gene	96629729	96630797	-	TraesCS2B01G129300	7	60S ribosomal protein L22, putative
chr2B	gene	97181356	97185172	+	TraesCS2B01G129400	7	UPF0235 protein
chr2B	gene	97186870	97189938	+	TraesCS2B01G129500	7	DNA-directed RNA polymerases I, II, and III subunit rpabc3
chr2B	gene	97190472	97194976	-	TraesCS2B01G129600	7	UDP-glucuronate decarboxylase
chr2B	gene	97339106	97343981	-	TraesCS2B01G129700	7	NBS-LRR disease resistance protein-like protein
chr2B	gene	97372865	97390283	-	TraesCS2B01G129800	7	NBS-LRR disease resistance protein-like protein
chr2B	gene	97390902	97391255	-	TraesCS2B01G129900	7	B0809H07.3 protein
chr2B	gene	97394475	97397147	-	TraesCS2B01G130000	7	Hypoxia-responsive family protein-like
chr2B	gene	97424432	97425173	+	TraesCS2B01G130100	7	UDP-4-amino-4-deoxy-L-arabinose--oxoglutarate aminotransferase
chr2B	gene	97436350	97437483	-	TraesCS2B01G130200	7	Kelch repeat-containing protein
chr2B	gene	97441475	97441946	+	TraesCS2B01G130300	7	Ultraviolet-B-repressible protein
chr2B	gene	97928673	97932746	+	TraesCS2B01G130400	7	splicing factor-like protein
chr2B	gene	97933152	97933921	-	TraesCS2B01G130500	7	Universal stress protein
chr2B	gene	97934670	97936918	-	TraesCS2B01G130600	7	F-box protein
chr2B	gene	97941659	97949913	+	TraesCS2B01G130700	7	GPI-anchored wall transfer protein 1
chr2B	gene	97951271	97951576	-	TraesCS2B01G130800	7	#N/A
chr2B	gene	97952674	97956886	-	TraesCS2B01G130900	7	Protein AIG1
chr2B	gene	98079078	98079584	-	TraesCS2B01G131000	7	#N/A
chr2B	gene	98254009	98255467	+	TraesCS2B01G131100	7	Aspartic proteinase nepenthesin-1
chr2B	gene	98256232	98257121	-	TraesCS2B01G131200	7	Universal stress protein
chr2B	gene	98263929	98264731	-	TraesCS2B01G131300	7	Universal stress protein
chr2B	gene	98285996	98286964	-	TraesCS2B01G131400	7	Universal stress protein
chr2B	gene	98294487	98299531	+	TraesCS2B01G131500	7	THUMP domain-containing protein 1
chr2B	gene	98303867	98306903	+	TraesCS2B01G131600	7	E3 ubiquitin-protein ligase
chr2B	gene	98307854	98311775	-	TraesCS2B01G131700	7	Ubiquitin-like-specific protease ESD4
chr2B	gene	98356351	98360545	+	TraesCS2B01G131800	7	F-actin capping protein alpha subunit
chr2B	gene	98361637	98363657	+	TraesCS2B01G131900	7	Ribosomal protein S8e/ribosomal biogenesis NSA2
chr2B	gene	98364641	98366911	-	TraesCS2B01G132000	7	Zinc finger CCCH domain protein, putative
chr2B	gene	98433363	98434942	+	TraesCS2B01G132100	7	UDP-glycosyltransferase
chr2B	gene	98447848	98448180	-	TraesCS2B01G132200	7	RNA polymerase sigma factor sigE, chloroplastic/mitochondrial
chr2B	gene	98733880	98735277	+	TraesCS2B01G132300	7	UDP-glycosyltransferase
chr2B	gene	98810672	98812280	-	TraesCS2B01G132400	7	UDP-glycosyltransferase
chr2B	gene	98817197	98818775	+	TraesCS2B01G132500	7	UDP-glycosyltransferase
chr2B	gene	98914578	98915993	+	TraesCS2B01G132600	7	UDP-glycosyltransferase
chr2B	gene	99247324	99248908	+	TraesCS2B01G132700	7	UDP-glycosyltransferase
chr2B	gene	99266180	99266909	+	TraesCS2B01G132800	7	LURP-one-like protein
chr2B	gene	99267810	99279614	-	TraesCS2B01G132900	7	ATP-dependent zinc metalloprotease FtsH
chr2B	gene	99497597	99503276	-	TraesCS2B01G133000	7	Divalent metal cation transporter MntH 2
chr2B	gene	99559070	99563896	+	TraesCS2B01G133100	7	Hippocampus abundant transcript-like protein 1
chr2B	gene	99756397	99758046	-	TraesCS2B01G133200	7	Rubber elongation factor family protein
chr2B	gene	99759738	99767538	-	TraesCS2B01G133300	7	Protein arginine methyltransferase
chr2B	gene	99952065	99952631	+	TraesCS2B01G133400	7	60S ribosome subunit biogenesis protein NIP7 homolog
chr2B	gene	99960196	99961050	+	TraesCS2B01G133500	7	Photosystem I reaction center subunit N
chr2B	gene	100024749	100025054	+	TraesCS2B01G133600	7	Flowering-promoting factor 1-like protein 1
chr2B	gene	100029874	100030179	-	TraesCS2B01G133700	7	Flowering-promoting factor 1-like protein 1
chr2B	gene	100076007	100077114	+	TraesCS2B01G133800	7	Uveal autoantigen with coiled-coil domains and ankyrin repeats isoform 2
chr2B	gene	100079113	100080729	-	TraesCS2B01G133900	7	Pentatricopeptide repeat-containing protein
chr2B	gene	100090280	100092709	-	TraesCS2B01G134000	7	Fas-binding factor 1 homolog
chr2B	gene	100325769	100327063	+	TraesCS2B01G134100	7	Heavy metal transport/detoxification superfamily protein
chr2B	gene	100334691	100338647	-	TraesCS2B01G134200	7	GH3 family protein
chr2B	gene	100342150	100343270	-	TraesCS2B01G134300	7	40S ribosomal protein S21
chr2B	gene	100848132	100849693	-	TraesCS2B01G134400	7	WD repeat domain phosphoinositide-interacting protein
chr2B	gene	100918166	100921471	-	TraesCS2B01G134500	7	WD-repeat protein, putative
chr2B	gene	101072433	101074265	+	TraesCS2B01G134600	7	UPF0194 membrane protein YbhG
chr2B	gene	101234097	101237143	-	TraesCS2B01G134700	7	CsAtPR5
chr2B	gene	101411466	101413377	+	TraesCS2B01G134800	7	rRNA N-glycosidase
chr2B	gene	101438623	101441101	-	TraesCS2B01G134900	7	WD-repeat protein, putative
chr2B	gene	101453693	101454712	+	TraesCS2B01G135000	7	Calcium-dependent lipid-binding (CaLB domain) family protein
chr2B	gene	101486721	101489748	-	TraesCS2B01G135100	7	Calcium-dependent lipid-binding (CaLB domain) family protein
chr2B	gene	101542101	101543048	-	TraesCS2B01G135200	7	Calcium-dependent lipid-binding domain-containing protein
chr2B	gene	101973778	101980661	-	TraesCS2B01G135300	7	Peptidase B
chr2B	gene	101974905	101976230	-	TraesCS2B01G135400	7	Aspartic proteinase nepenthesin-1
chr2B	gene	102027679	102029613	-	TraesCS2B01G135500	7	Cation calcium exchanger
chr2B	gene	102125791	102127163	+	TraesCS2B01G135600	7	Two-component response regulator
chr2B	gene	102414810	102417068	+	TraesCS2B01G135700	7	Pentatricopeptide repeat-containing protein
chr2B	gene	102418549	102426813	-	TraesCS2B01G135800	7	MORC family CW-type zinc finger protein 4
chr2B	gene	102971946	102977648	+	TraesCS2B01G135900	7	Potassium transporter
chr2B	gene	102980300	102982645	+	TraesCS2B01G136000	7	E3 ubiquitin-protein ligase
chr2B	gene	103195577	103196765	+	TraesCS2B01G136100	7	Ethylene-responsive transcription factor
chr2B	gene	103395182	103397590	+	TraesCS2B01G136200	7	Subtilisin-like protease
chr2B	gene	103467213	103468242	+	TraesCS2B01G136300	7	#N/A
chr2B	gene	103757165	103757488	-	TraesCS2B01G136400	7	bZIP transcription factor family protein
chr2B	gene	103923350	103925242	+	TraesCS2B01G136500	7	Cytochrome P450 family protein, expressed
chr2B	gene	103960587	103962566	+	TraesCS2B01G136600	7	Cytochrome P450 family protein, expressed
chr2B	gene	103996931	103998406	+	TraesCS2B01G136700	7	AMP deaminase
chr2B	gene	104005025	104005630	-	TraesCS2B01G136800	7	Calcium-dependent lipid-binding domain-containing protein
chr2B	gene	104008689	104009482	-	TraesCS2B01G136900	7	Kinase family protein
chr2B	gene	104051876	104052481	-	TraesCS2B01G137000	7	Calcium-dependent lipid-binding domain-containing protein
chr2B	gene	104062415	104067144	-	TraesCS2B01G137100	7	GTPase obg
chr2B	gene	104080194	104080616	-	TraesCS2B01G137200	7	Subtilisin-like protease
chr2B	gene	104233460	104237268	+	TraesCS2B01G137300	7	Xylose isomerase
chr2B	gene	104238820	104256356	-	TraesCS2B01G137400	7	DNA polymerase
chr2B	gene	104301569	104308072	+	TraesCS2B01G137500	7	Ankyrin repeat protein-like
chr2B	gene	104572684	104579465	+	TraesCS2B01G137600	7	Ankyrin repeat protein-like
chr2B	gene	104580530	104581647	-	TraesCS2B01G137700	7	Zinc finger protein 512B family
chr2B	gene	104813144	104816802	+	TraesCS2B01G137800	7	Kinase family protein
chr2B	gene	104817771	104821247	-	TraesCS2B01G137900	7	Lipase
chr2B	gene	104895262	104896164	+	TraesCS2B01G138000	7	Zinc finger CCCH domain-containing protein
chr2B	gene	105373533	105374432	+	TraesCS2B01G138100	7	Zinc finger CCCH domain-containing protein
chr2B	gene	105411922	105415065	-	TraesCS2B01G138200	7	Ubiquitin carboxyl-terminal hydrolase 2
chr2B	gene	105477534	105478669	+	TraesCS2B01G138300	7	Lipid transfer protein
chr2B	gene	105537612	105540588	+	TraesCS2B01G138400	7	Receptor kinase
chr2B	gene	105688401	105689702	+	TraesCS2B01G138500	7	GDSL esterase/lipase
chr2B	gene	105691328	105696636	+	TraesCS2B01G138600	7	Adenylyl cyclase
chr2B	gene	105873538	105875858	+	TraesCS2B01G138700	7	XH/XS domain-containing family protein
chr2B	gene	105895427	105896920	+	TraesCS2B01G138800	7	Cytochrome P450 family protein
chr2B	gene	105906255	105908663	+	TraesCS2B01G138900	7	Protein GAMETE EXPRESSED 1
chr2B	gene	105909247	105913990	-	TraesCS2B01G139000	7	Kinase family protein
chr2B	gene	105991732	105995237	-	TraesCS2B01G139100	7	Nucleolar protein
chr2B	gene	106116213	106118317	-	TraesCS2B01G139200	7	#N/A
chr2B	gene	106147996	106149369	-	TraesCS2B01G139300	7	Pectinesterase
chr2B	gene	106152557	106153672	-	TraesCS2B01G139400	7	Pectinesterase
chr2B	gene	106158524	106159662	-	TraesCS2B01G139500	7	Pectinesterase
chr2B	gene	106161663	106162770	-	TraesCS2B01G139600	7	Pectinesterase
chr2B	gene	106205173	106206063	-	TraesCS2B01G139700	7	F-box protein
chr2B	gene	106451387	106454598	-	TraesCS2B01G139800	7	Embryogenesis transmembrane protein-like
chr2B	gene	106469248	106470354	+	TraesCS2B01G139900	7	Pectinesterase
chr2B	gene	106619548	106620663	+	TraesCS2B01G140000	7	Pectinesterase
chr2B	gene	106717870	106718974	+	TraesCS2B01G140100	7	Pectinesterase
chr2B	gene	106937957	106939700	+	TraesCS2B01G140200	7	S-adenosylmethionine-dependent methyltransferase, putative
chr2B	gene	106954487	106956522	+	TraesCS2B01G140300	7	CONSTANS-like zinc finger protein
chr2B	gene	106961925	106962748	-	TraesCS2B01G140400	7	Formamidopyrimidine-DNA glycosylase
chr2B	gene	107023318	107039184	-	TraesCS2B01G140500	7	GDSL-like Lipase/Acylhydrolase superfamily protein
chr2B	gene	107117645	107118469	-	TraesCS2B01G140600	7	tRNA-specific 2-thiouridylase MnmA
chr2B	gene	107379464	107380509	-	TraesCS2B01G140700	7	Dynein assembly factor with WDR repeat domains 1
chr2B	gene	107381079	107382317	-	TraesCS2B01G140800	7	transmembrane protein, putative (DUF594)
chr2B	gene	107531677	107532574	+	TraesCS2B01G140900	7	6-methylsalicylic acid synthase
chr2B	gene	107568621	107569572	+	TraesCS2B01G141000	7	Inner membrane ABC transporter permease protein YtfT
chr2B	gene	107576939	107578045	+	TraesCS2B01G141100	7	ATPase E1-E2 type family protein / haloacid dehalogenase-like hydrolase family protein
chr2B	gene	107783178	107784124	+	TraesCS2B01G141200	7	Mediator of DNA damage checkpoint protein 1
chr2B	gene	107789245	107790126	+	TraesCS2B01G141300	7	ARID/bright DNA-binding domain protein
chr2B	gene	107793288	107794372	+	TraesCS2B01G141400	7	translation initiation factor 3 subunit I
chr2B	gene	107904342	107906004	+	TraesCS2B01G141500	7	transmembrane protein, putative (DUF247)
chr2B	gene	107963291	107964182	+	TraesCS2B01G141600	7	Basic helix-loop-helix transcription factor
chr2B	gene	108229860	108231623	+	TraesCS2B01G141700	7	Beta-amylase
chr2B	gene	108232641	108235461	-	TraesCS2B01G141800	7	Tubby-like F-box protein
chr2B	gene	108238124	108241608	-	TraesCS2B01G141900	7	Sodium/hydrogen exchanger
chr2B	gene	108795307	108797805	+	TraesCS2B01G142000	7	Kinase interacting (KIP1-like) family protein
chr2B	gene	108996680	109000798	-	TraesCS2B01G142100	7	F-box family protein
chr2B	gene	109084989	109092675	-	TraesCS2B01G142200	7	F-box family protein
chr2B	gene	109162176	109162791	+	TraesCS2B01G142300	7	Glycoprotein hormones alpha chain
chr2B	gene	109181108	109183687	-	TraesCS2B01G142400	7	F-box family protein
chr2B	gene	109194110	109204305	-	TraesCS2B01G142500	7	F-box family protein
chr2B	gene	109209307	109210071	-	TraesCS2B01G142600	7	Salt-induced protein
chr2B	gene	109781804	109782313	+	TraesCS2B01G142700	7	#N/A
chr2B	gene	109870156	109872077	-	TraesCS2B01G142800	7	F-box family protein
chr2B	gene	109875040	109877611	-	TraesCS2B01G142900	7	F-box family protein
chr2B	gene	109887716	109888183	+	TraesCS2B01G143000	7	Dynein light chain
chr2B	gene	109928633	109931442	-	TraesCS2B01G143100	7	F-box family protein
chr2B	gene	109933580	109936554	-	TraesCS2B01G143200	7	F-box family protein
chr2B	gene	109972892	109973101	-	TraesCS2B01G143300	7	Lipoxygenase
chr2B	gene	109995635	109998913	-	TraesCS2B01G143400	7	Kinase family protein
chr2B	gene	110038232	110038453	-	TraesCS2B01G143500	7	DNA-directed RNA polymerase subunit beta'
chr2B	gene	110043154	110044295	-	TraesCS2B01G143600	7	Short-chain dehydrogenase/reductase
chr2B	gene	110090700	110093117	-	TraesCS2B01G143700	7	U3 small nucleolar RNA-associated protein 18-like protein
chr2B	gene	110139927	110140517	-	TraesCS2B01G143800	7	Dirigent protein
chr2B	gene	110370612	110371930	+	TraesCS2B01G143900	7	Short-chain dehydrogenase/reductase
chr2B	gene	110406638	110407201	+	TraesCS2B01G144000	7	Short-chain dehydrogenase/reductase
chr2B	gene	110408811	110412861	-	TraesCS2B01G144100	7	Membrane-associated 30 kDa, chloroplastic
chr2B	gene	110416521	110417583	-	TraesCS2B01G144200	7	Short-chain dehydrogenase/reductase
chr2B	gene	110460307	110466544	+	TraesCS2B01G144300	7	Endo-1,4-beta-xylanase, putative, expressed
chr2B	gene	110479845	110484223	-	TraesCS2B01G144400	7	Tesmin/TSO1-like CXC domain-containing protein
chr2B	gene	110520086	110521380	-	TraesCS2B01G144500	7	C6HC-type zinc finger RING/U-box protein
chr2B	gene	110581544	110582542	+	TraesCS2B01G144600	7	Splicing factor U2AF, large subunit
chr2B	gene	110621399	110624196	+	TraesCS2B01G144700	7	Trans-acting enoyl reductase
chr2B	gene	110755392	110756975	+	TraesCS2B01G144800	7	Glutathione S-transferase T3
chr2B	gene	110852364	110856021	+	TraesCS2B01G144900	7	Cellulose synthase, putative
chr2B	gene	111034847	111035825	-	TraesCS2B01G145000	7	Short-chain dehydrogenase/reductase
chr2B	gene	111040769	111041786	-	TraesCS2B01G145100	7	Short-chain dehydrogenase/reductase
chr2B	gene	111069461	111070470	-	TraesCS2B01G145200	7	Short-chain dehydrogenase/reductase
chr2B	gene	111080188	111082038	-	TraesCS2B01G145300	7	FAD-binding Berberine family protein, putative
chr2B	gene	111171265	111172584	+	TraesCS2B01G145400	7	Collagen, type IV, alpha 5
chr2B	gene	111359546	111361294	+	TraesCS2B01G145500	7	FAD-binding Berberine family protein, putative
chr2B	gene	111447763	111448401	+	TraesCS2B01G145600	7	phospholipase D alpha 3
chr2B	gene	111454559	111462132	-	TraesCS2B01G145700	7	4-alpha-glucanotransferase
chr2B	gene	111658091	111663110	+	TraesCS2B01G145800	7	Tyrosine-specific transport protein, putative
chr2B	gene	111663333	111665213	-	TraesCS2B01G145900	7	Pentatricopeptide repeat-containing protein
chr2B	gene	111668695	111669403	-	TraesCS2B01G146000	7	NAD(P)H dehydrogenase (Quinone)
chr2B	gene	111926876	111927967	+	TraesCS2B01G146100	7	AGAMOUS-like MADS-box protein
chr2B	gene	112201036	112202418	+	TraesCS2B01G146200	7	Membrane-associated zinc metalloprotease family protein, expressed
chr2B	gene	112203768	112204589	-	TraesCS2B01G146300	7	F-box family protein
chr2B	gene	112461502	112470204	-	TraesCS2B01G146400	7	F-box domain containing protein
chr2B	gene	112837389	112837961	+	TraesCS2B01G146500	7	NADH dehydrogenase subunit 9
chr2B	gene	112841199	112841637	-	TraesCS2B01G146600	7	basic pentacysteine 7
chr2B	gene	112842002	112842595	+	TraesCS2B01G146700	7	NADH dehydrogenase subunit 2
chr2B	gene	112846260	112846905	-	TraesCS2B01G146800	7	Mitochondrial DNA orf152b
chr2B	gene	112867748	112868113	-	TraesCS2B01G146900	7	pfkB-like carbohydrate kinase family protein
chr2B	gene	113162913	113171317	-	TraesCS2B01G147000	7	F-box domain containing protein
chr2B	gene	113262811	113265236	+	TraesCS2B01G147100	7	RNA binding
chr2B	gene	113266417	113269153	+	TraesCS2B01G147200	7	Pre-rRNA-processing protein ESF2
chr2B	gene	113274505	113285193	-	TraesCS2B01G147300	7	Homeobox protein
chr2B	gene	113325713	113327919	-	TraesCS2B01G147400	7	Phosducin, thioredoxin-like domain-containing protein
chr2B	gene	113600027	113612683	+	TraesCS2B01G147500	7	Nucleolar pre-ribosomal-associated protein 1
chr2B	gene	113912189	113915288	+	TraesCS2B01G147600	7	Cytochrome P450, putative, expressed
chr2B	gene	114045178	114046597	-	TraesCS2B01G147700	7	Elongation factor 1-beta
chr2B	gene	114046931	114048809	+	TraesCS2B01G147800	7	Pentatricopeptide repeat-containing protein
chr2B	gene	114052221	114056743	-	TraesCS2B01G147900	7	Nucleolar family protein
chr2B	gene	114060382	114063385	-	TraesCS2B01G148000	7	Nucleolar family protein
chr2B	gene	114236224	114237120	-	TraesCS2B01G148100	7	Very-long-chain (3R)-3-hydroxyacyl-CoA dehydratase
chr2B	gene	114322815	114325688	+	TraesCS2B01G148200	7	Metallo-beta-lactamase-like
chr2B	gene	114374465	114376483	+	TraesCS2B01G148300	7	Calcium-binding and coiled-coil domain-containing protein 2
chr2B	gene	114430719	114431084	-	TraesCS2B01G148400	7	Cysteine proteinase inhibitor
chr2B	gene	114519808	114528075	+	TraesCS2B01G148500	7	Lectin receptor kinase
chr2B	gene	114650157	114653879	-	TraesCS2B01G148600	7	WD40 repeat-like protein
chr2B	gene	114761717	114763504	+	TraesCS2B01G148700	7	RING finger protein
chr2B	gene	115208310	115216289	+	TraesCS2B01G148800	7	Nucleosome-remodeling factor subunit
chr2B	gene	115377575	115379031	+	TraesCS2B01G148900	7	Early response to dehydration 15-like protein
chr2B	gene	115380620	115385304	-	TraesCS2B01G149000	7	Ubiquitin carboxyl-terminal hydrolase
chr2B	gene	115835307	115839393	+	TraesCS2B01G149100	7	Phospho-N-acetylmuramoyl-pentapeptide-transferase
chr2B	gene	115850608	115850877	+	TraesCS2B01G149200	7	Cyst nematode resistance protein-like
chr2B	gene	115885996	115886640	+	TraesCS2B01G149300	7	E3 ubiquitin-protein ligase
chr2B	gene	115909036	115909506	-	TraesCS2B01G149400	7	DUF4283 domain protein
chr2B	gene	115968486	115971409	-	TraesCS2B01G149500	7	Adenosine deaminase-like protein
chr2B	gene	116274460	116277901	+	TraesCS2B01G149600	7	Receptor-kinase, putative
chr2B	gene	116310638	116312053	+	TraesCS2B01G149700	7	Benzyl alcohol O-benzoyltransferase
chr2B	gene	116319256	116319543	+	TraesCS2B01G149800	7	B3 domain-containing protein family
chr2B	gene	116337158	116347705	-	TraesCS2B01G149900	7	Pleiotropic drug resistance ABC transporter
chr2B	gene	116393521	116393829	-	TraesCS2B01G150000	7	Lectin receptor kinase
chr2B	gene	116410013	116416006	-	TraesCS2B01G150100	7	Lectin receptor kinase
chr2B	gene	116469101	116473094	-	TraesCS2B01G150200	7	Pseudouridine synthase family protein
chr2B	gene	116846679	116848112	-	TraesCS2B01G150300	7	Glycosyltransferase
chr2B	gene	117107641	117118389	+	TraesCS2B01G150400	7	Sialyltransferase-like protein 2
chr2B	gene	117606016	117621135	+	TraesCS2B01G150500	7	#N/A
chr2B	gene	117626285	117632778	+	TraesCS2B01G150600	7	ABC transporter, putative
chr2B	gene	117866165	117870597	+	TraesCS2B01G150700	7	carboxyl-terminal peptidase (DUF239)
chr2B	gene	117884728	117890136	-	TraesCS2B01G150800	7	ATP-dependent RNA helicase DDX47
chr2B	gene	117931694	117932314	+	TraesCS2B01G150900	7	Glutaredoxin family protein, expressed
chr2B	gene	117991772	117994195	-	TraesCS2B01G151000	7	Serine/threonine-protein kinase
chr2B	gene	118060595	118063455	-	TraesCS2B01G151100	7	E3 ubiquitin-protein ligase
chr2B	gene	118066260	118070948	-	TraesCS2B01G151200	7	F-box family protein
chr2B	gene	118285865	118287877	-	TraesCS2B01G151300	7	#N/A
chr2B	gene	118309646	118311579	-	TraesCS2B01G151400	7	F-box family protein
chr2B	gene	118311907	118312533	-	TraesCS2B01G151500	7	auxin-induced in root cultures-like protein
chr2B	gene	118323088	118325735	+	TraesCS2B01G151600	7	NBS-LRR disease resistance protein
chr2B	gene	118602413	118602809	+	TraesCS2B01G151700	7	Leucine-rich repeat protein kinase family protein
chr2B	gene	118603658	118608361	-	TraesCS2B01G151800	7	NAD(P)-binding Rossmann-fold superfamily protein
chr2B	gene	118629470	118632855	+	TraesCS2B01G151900	7	Protein kinase
chr2B	gene	118679544	118680720	+	TraesCS2B01G152000	7	Annexin
chr2B	gene	118685361	118693905	+	TraesCS2B01G152100	7	Condensin complex subunit 1
chr2B	gene	118841950	118842736	+	TraesCS2B01G152200	7	#N/A
chr2B	gene	118863275	118866120	+	TraesCS2B01G152300	7	Haloacid dehalogenase-like hydrolase domain-containing protein 3
chr2B	gene	119049117	119050089	-	TraesCS2B01G152400	7	DUF4228 domain protein
chr2B	gene	119183587	119184708	+	TraesCS2B01G152500	7	BTB/POZ domain containing protein, expressed
chr2B	gene	119242436	119243968	+	TraesCS2B01G152600	7	Aspartic proteinase nepenthesin-1
chr2B	gene	119629745	119634054	-	TraesCS2B01G152700	7	Phosphatidylinositol 4-phosphate 5-kinase 4
chr2B	gene	120590257	120598368	-	TraesCS2B01G152800	7	Ankyrin repeat family protein
chr2B	gene	121354806	121370706	+	TraesCS2B01G152900	7	Glutamate synthase, putative
chr2B	gene	121376268	121377398	-	TraesCS2B01G153000	7	Zinc finger A20 and AN1 domain stress-associated protein
chr2B	gene	121382090	121383307	-	TraesCS2B01G153100	7	Zinc finger A20 and AN1 domain stress-associated protein
chr2B	gene	121432523	121432990	-	TraesCS2B01G153200	7	Zinc finger A20 and AN1 domain stress-associated protein
chr2B	gene	121478175	121478657	-	TraesCS2B01G153300	7	Zinc finger A20 and AN1 domain-containing stress-associated protein
chr2B	gene	121482708	121483190	-	TraesCS2B01G153400	7	Zinc finger A20 and AN1 domain stress-associated protein
chr2B	gene	121510765	121513153	-	TraesCS2B01G153500	7	CASP-like protein
chr2B	gene	121648712	121649741	+	TraesCS2B01G153600	7	GRF zinc finger family protein, expressed
chr2B	gene	121667222	121670136	-	TraesCS2B01G153700	7	F-box protein
chr2B	gene	121676875	121687761	-	TraesCS2B01G153800	7	Rho GTPase-activating protein
chr2B	gene	121988626	121991317	+	TraesCS2B01G153900	7	NHL repeat-containing protein
chr2B	gene	122007750	122009954	+	TraesCS2B01G154000	7	Pentatricopeptide repeat-containing protein
chr2B	gene	122013660	122016120	+	TraesCS2B01G154100	7	Receptor-like kinase
chr2B	gene	122265145	122267947	-	TraesCS2B01G154200	7	CsAtPR5
chr2B	gene	122383193	122385266	-	TraesCS2B01G154300	7	CsAtPR5
chr2B	gene	122693989	122696793	+	TraesCS2B01G154400	7	30S ribosomal protein S9
chr2B	gene	122710225	122714534	+	TraesCS2B01G154500	7	Transmembrane protein, putative
chr2B	gene	122714696	122715894	-	TraesCS2B01G154600	7	Phospholipase A2 family protein
chr2B	gene	122741460	122746997	-	TraesCS2B01G154700	7	Thioredoxin reductase
chr2B	gene	122754714	122756934	-	TraesCS2B01G154800	7	Protein FLOWERING LOCUS T
chr2B	gene	122926525	122928093	+	TraesCS2B01G154900	7	Actin cross-linking protein, putative (DUF569)
chr2B	gene	123059939	123061754	+	TraesCS2B01G155000	7	DNA glycosylase
chr2B	gene	123062408	123064199	-	TraesCS2B01G155100	7	TRAF type zinc finger domain containing 1
chr2B	gene	123100351	123101922	+	TraesCS2B01G155200	7	Unknown protein
chr2B	gene	123100384	123101988	-	TraesCS2B01G155300	7	Glycosyltransferase
chr2B	gene	123151372	123151656	+	TraesCS2B01G155400	7	#N/A
chr2B	gene	123202013	123202591	-	TraesCS2B01G155500	7	#N/A
chr2B	gene	123379205	123385014	+	TraesCS2B01G155600	7	Werner Syndrome-like exonuclease
chr2B	gene	124623116	124624051	+	TraesCS2B01G155700	7	ubiquitin-conjugating enzyme 33
chr2B	gene	125234456	125235550	-	TraesCS2B01G155800	7	Transcriptional factor B3 family protein / auxin-responsive factor AUX/IAA-like protein
chr2B	gene	126123534	126125338	-	TraesCS2B01G155900	7	Translation initiation factor IF-2
chr2B	gene	126737513	126739194	-	TraesCS2B01G156000	7	PP2A regulatory subunit TAP46
chr2B	gene	127145841	127146527	-	TraesCS2B01G156100	7	N-alpha-acetyltransferase
chr2B	gene	128374212	128379279	+	TraesCS2B01G156200	7	SKP1-like protein 4
chr2B	gene	129391765	129393288	+	TraesCS2B01G156300	7	BRI1 suppressor 1 (BSU1)-like 3
chr2B	gene	129654535	129663861	+	TraesCS2B01G156400	7	transducin family protein / WD-40 repeat family protein
chr2B	gene	130030255	130033243	+	TraesCS2B01G156500	7	BRI1 suppressor 1 (BSU1)-like 3
chr2B	gene	131102606	131103591	+	TraesCS2B01G156600	7	Lactoylglutathione lyase
chr2B	gene	131108112	131109642	+	TraesCS2B01G156700	7	UBX domain-containing protein
chr2B	gene	131127584	131130560	+	TraesCS2B01G156800	7	3-oxoacyl-[acyl-carrier-protein] synthase
chr2B	gene	131133445	131139351	+	TraesCS2B01G156900	7	3-oxoacyl-[acyl-carrier-protein] synthase
chr2B	gene	131180039	131183180	+	TraesCS2B01G157000	7	Carboxypeptidase
chr2B	gene	131286109	131290287	+	TraesCS2B01G157100	7	Carboxypeptidase
chr2B	gene	131291519	131294022	-	TraesCS2B01G157200	7	Methyltransferase-like protein
chr2B	gene	131306611	131306881	+	TraesCS2B01G157300	7	Serine/threonine-protein phosphatase 2A 55 kDa regulatory subunit B alpha isoform
chr2B	gene	131307725	131308799	+	TraesCS2B01G157400	7	F-box domain containing protein-like
chr2B	gene	131309047	131310313	-	TraesCS2B01G157500	7	Structural constituent of ribosome, putative
chr2B	gene	131568757	131573881	+	TraesCS2B01G157600	7	Magnesium-chelatase subunit H
chr2B	gene	131574263	131577009	-	TraesCS2B01G157700	7	transmembrane protein, putative (DUF288)
chr2B	gene	131583675	131586158	-	TraesCS2B01G157800	7	Beta-glucosidase
chr2B	gene	131594572	131597330	-	TraesCS2B01G157900	7	Choline transporter-like protein
chr2B	gene	131895368	131898060	-	TraesCS2B01G158000	7	Glycerol-3-phosphate acyltransferase 3, putative
chr2B	gene	132041499	132041921	+	TraesCS2B01G158100	7	Cysteine-rich receptor-kinase-like protein
chr2B	gene	132057246	132058353	-	TraesCS2B01G158200	7	#N/A
chr2B	gene	132277795	132280398	+	TraesCS2B01G158300	7	ATP-dependent Clp protease ATP-binding subunit
chr2B	gene	132337887	132339440	-	TraesCS2B01G158400	7	Protein trichome birefringence
chr2B	gene	132340500	132346035	-	TraesCS2B01G158500	7	TVP38/TMEM64 family membrane protein
chr2B	gene	132506407	132507171	+	TraesCS2B01G158600	7	Late embryogenesis abundant protein
chr2B	gene	132509732	132511768	-	TraesCS2B01G158700	7	Lectin receptor kinase
chr2B	gene	132517008	132519369	+	TraesCS2B01G158800	7	Lectin receptor kinase
chr2B	gene	132569225	132571830	-	TraesCS2B01G158900	7	GDSL esterase/lipase
chr2B	gene	132574096	132577823	-	TraesCS2B01G159000	7	GDSL esterase/lipase
chr2B	gene	132574812	132575737	-	TraesCS2B01G159100	7	GDSL esterase/lipase
chr2B	gene	132581393	132583341	-	TraesCS2B01G159200	7	GDSL esterase/lipase
chr2B	gene	132829801	132836487	-	TraesCS2B01G159300	7	Pectinesterase
chr2B	gene	132855881	132859135	-	TraesCS2B01G159400	7	Pectinesterase
chr2B	gene	133007505	133021663	-	TraesCS2B01G159500	7	Hepatoma-derived growth factor-related protein 2
chr2B	gene	133022919	133027009	-	TraesCS2B01G159600	7	Transmembrane protein 115
chr2B	gene	133169516	133175148	-	TraesCS2B01G159700	7	BTB-POZ and MATH domain protein
chr2B	gene	133526698	133530004	-	TraesCS2B01G159800	7	Terpene synthase
chr2B	gene	133580225	133583697	-	TraesCS2B01G159900	7	Terpene synthase
chr2B	gene	133619552	133619929	-	TraesCS2B01G160000	7	Serine/threonine-protein phosphatase 7 long form like
chr2B	gene	133689873	133697671	-	TraesCS2B01G160100	7	Lipase
chr2B	gene	133702290	133709007	-	TraesCS2B01G160200	7	ARM repeat superfamily protein
chr2B	gene	133806215	133807080	-	TraesCS2B01G160300	7	Glucosamine-6-phosphate deaminase
chr2B	gene	133847295	133850609	-	TraesCS2B01G160400	7	Terpene synthase
chr2B	gene	134042214	134043878	-	TraesCS2B01G160500	7	Microtubule-actin cross-linking factor 1
chr2B	gene	134044692	134049104	-	TraesCS2B01G160600	7	Chaperone protein dnaJ-related
chr2B	gene	134089995	134094837	-	TraesCS2B01G160700	7	Chaperone protein dnaJ-related
chr2B	gene	134240483	134249529	-	TraesCS2B01G160800	7	ARM repeat superfamily protein
chr2B	gene	134252585	134254779	-	TraesCS2B01G160900	7	ARM repeat superfamily protein
chr2B	gene	134254823	134257772	-	TraesCS2B01G161000	7	ARM repeat superfamily protein
chr2B	gene	134341627	134342555	+	TraesCS2B01G161100	7	Disease resistance protein RGA2
chr2B	gene	134347798	134354905	-	TraesCS2B01G161200	7	ARM repeat superfamily protein
chr2B	gene	134364241	134366623	-	TraesCS2B01G161300	7	ARM repeat superfamily protein
chr2B	gene	134476861	134499133	-	TraesCS2B01G161400	7	ARM repeat superfamily protein
chr2B	gene	134510507	134513347	-	TraesCS2B01G161500	7	ARM repeat superfamily protein
chr2B	gene	134600477	134601813	-	TraesCS2B01G161600	7	ARM repeat superfamily protein
chr2B	gene	134702443	134704331	+	TraesCS2B01G161700	7	GH3.3
chr2B	gene	134984495	134984953	+	TraesCS2B01G161800	7	#N/A
chr2B	gene	134994727	134998097	-	TraesCS2B01G161900	7	ATP-dependent RNA helicase
chr2B	gene	134998561	135003538	+	TraesCS2B01G162000	7	E3 Ubiquitin ligase family protein
chr2B	gene	135004402	135007635	+	TraesCS2B01G162100	7	Myb/SANT-like DNA-binding domain protein
chr2B	gene	135007880	135009533	-	TraesCS2B01G162200	7	cytochrome-c oxidase/ electron carrier
chr2B	gene	135024960	135026477	-	TraesCS2B01G162300	7	Glycosyltransferase
chr2B	gene	135086072	135090012	-	TraesCS2B01G162400	7	Glycosyltransferase
chr2B	gene	135093729	135107360	-	TraesCS2B01G162500	7	RNA ligase isoform 1
chr2B	gene	135126852	135128053	+	TraesCS2B01G162600	7	SKP1-like 13
chr2B	gene	135198225	135199151	+	TraesCS2B01G162700	7	SKP1-like 13
chr2B	gene	135358085	135359302	+	TraesCS2B01G162800	7	SKP1-like 13
chr2B	gene	135463720	135465022	+	TraesCS2B01G162900	7	SKP1-like 13
chr2B	gene	135510246	135511950	+	TraesCS2B01G163000	7	Receptor protein kinase-like
chr2B	gene	135520825	135527848	-	TraesCS2B01G163100	7	Ankyrin repeat family protein
chr2B	gene	135680835	135686494	+	TraesCS2B01G163200	7	Protein BREAST CANCER SUSCEPTIBILITY 1-like protein
chr2B	gene	135691692	135697878	-	TraesCS2B01G163300	7	Protein DETOXIFICATION
chr2B	gene	135707564	135710250	+	TraesCS2B01G163400	7	#N/A
chr2B	gene	135775359	135776864	-	TraesCS2B01G163500	7	N-lysine methyltransferase
chr2B	gene	135775449	135776510	+	TraesCS2B01G163600	7	Hexosyltransferase
chr2B	gene	136144105	136146844	-	TraesCS2B01G163700	7	F-box family protein
chr2B	gene	136149725	136154700	+	TraesCS2B01G163800	7	Calcium-binding protein 39
chr2B	gene	136155286	136158105	-	TraesCS2B01G163900	7	Cytochrome P450
chr2B	gene	136167352	136173220	-	TraesCS2B01G164000	7	Mitochondrial inner membrane translocase subunit Tim44
chr2B	gene	136175537	136181485	-	TraesCS2B01G164100	7	Mitochondrial inner membrane translocase subunit Tim44
chr2B	gene	136429596	136430945	+	TraesCS2B01G164200	7	BSD domain-containing protein 1
chr2B	gene	136619593	136624155	+	TraesCS2B01G164300	7	DNA repair protein-like protein
chr2B	gene	136625428	136628112	-	TraesCS2B01G164400	7	#N/A
chr2B	gene	136637382	136638853	-	TraesCS2B01G164500	7	SKP1-like 7
chr2B	gene	136753601	136754560	-	TraesCS2B01G164600	7	MADS box transcription factor 9
chr2B	gene	136805459	136807803	+	TraesCS2B01G164700	7	F-box protein
chr2B	gene	136813550	136815023	-	TraesCS2B01G164800	7	SKP1-like 7
chr2B	gene	136950436	136952853	+	TraesCS2B01G164900	7	F-box protein
chr2B	gene	137013259	137014752	-	TraesCS2B01G165000	7	SKP1-like 7
chr2B	gene	137211111	137211877	+	TraesCS2B01G165100	7	Nucleolar RNA binding protein
chr2B	gene	137214605	137216698	-	TraesCS2B01G165200	7	transmembrane protein, putative (DUF594)
chr2B	gene	137607674	137609933	+	TraesCS2B01G165300	7	F-box protein
chr2B	gene	137616051	137618670	-	TraesCS2B01G165400	7	#N/A
chr2B	gene	137620486	137622740	-	TraesCS2B01G165500	7	SKP1-like 7
chr2B	gene	137811546	137814867	-	TraesCS2B01G165600	7	SKP1
chr2B	gene	137855149	137856391	-	TraesCS2B01G165700	7	Basic-leucine zipper (BZIP) transcription factor family protein, putative
chr2B	gene	138117921	138119169	-	TraesCS2B01G165800	7	F-box family protein
chr2B	gene	138732795	138733058	+	TraesCS2B01G165900	7	SsrA-binding protein
chr2B	gene	138787462	138802242	-	TraesCS2B01G166000	7	PP2A regulatory subunit TAP46
chr2B	gene	138963901	138968221	+	TraesCS2B01G166100	7	Protein phosphatase 2c, putative
chr2B	gene	138991821	138993290	-	TraesCS2B01G166200	7	NBS-LRR-like resistance protein
chr2B	gene	139068338	139079836	-	TraesCS2B01G166300	7	SAC3/GANP/Nin1/mts3/eIF-3 p25 family protein
chr2B	gene	139340708	139343104	+	TraesCS2B01G166400	7	zinc transporter-like protein
chr2B	gene	139345394	139346375	+	TraesCS2B01G166500	7	#N/A
chr2B	gene	139351391	139353559	-	TraesCS2B01G166600	7	Dihydrolipoamide acetyltransferase component of pyruvate dehydrogenase complex
chr2B	gene	139361047	139363243	-	TraesCS2B01G166700	7	#N/A
chr2B	gene	139398180	139401136	+	TraesCS2B01G166800	7	Endonuclease/exonuclease/phosphatase family protein
chr2B	gene	139569897	139570538	-	TraesCS2B01G166900	7	transmembrane protein, putative (DUF679)
chr2B	gene	139793626	139816285	+	TraesCS2B01G167000	7	Transcription-associated protein 1
chr2B	gene	139914313	139916649	+	TraesCS2B01G167100	7	Glycoprotein membrane GPI-anchored
chr2B	gene	140244680	140245963	+	TraesCS2B01G167200	7	F-box protein
chr2B	gene	140519813	140521039	-	TraesCS2B01G167300	7	Cysteine-rich receptor-kinase-like protein
chr2B	gene	140747858	140749039	+	TraesCS2B01G167400	7	F-box/RNI-like superfamily protein
chr2B	gene	140750519	140756635	-	TraesCS2B01G167500	7	Cytochrome P450, putative
chr2B	gene	140763452	140773200	+	TraesCS2B01G167600	7	Pre-mRNA-splicing factor SYF1
chr2B	gene	140775124	140777446	-	TraesCS2B01G167700	7	Sulfotransferase
chr2B	gene	140785911	140788521	-	TraesCS2B01G167800	7	Ubiquitin-like protein
chr2B	gene	140843989	140847191	-	TraesCS2B01G167900	7	BZIP transcription factor
chr2B	gene	140847510	140850732	+	TraesCS2B01G168000	7	ATP synthase mitochondrial F1 complex assembly factor 2
chr2B	gene	140851844	140853271	-	TraesCS2B01G168100	7	Bifunctional glutamine synthetase adenylyltransferase/adenylyl-removing enzyme
chr2B	gene	140852057	140853166	+	TraesCS2B01G168200	7	Gibberellin receptor GID1A
chr2B	gene	141147392	141148435	+	TraesCS2B01G168300	7	Gibberellin receptor GID1A
chr2B	gene	141203336	141205467	-	TraesCS2B01G168400	7	Zinc transporter
chr2B	gene	141282515	141283588	+	TraesCS2B01G168500	7	Gibberellin receptor GID1A
chr2B	gene	141367316	141368528	+	TraesCS2B01G168600	7	Gibberellin receptor GID1A
chr2B	gene	141559309	141564696	+	TraesCS2B01G168700	7	RNA binding protein
chr2B	gene	141694675	141697573	-	TraesCS2B01G168800	7	Quinoprotein amine dehydrogenase, beta chain-like; RIC1-like guanyl-nucleotide exchange factor
chr2B	gene	141836797	141841524	-	TraesCS2B01G168900	7	B3 domain-containing protein
chr2B	gene	141874974	141877590	-	TraesCS2B01G169000	7	Cytochrome P450
chr2B	gene	141913537	141916152	-	TraesCS2B01G169100	7	Cytochrome P450
chr2B	gene	141986139	141989354	+	TraesCS2B01G169200	7	2,3,4,5-tetrahydropyridine-2,6-dicarboxylate N-acetyltransferase
chr2B	gene	142239046	142245398	+	TraesCS2B01G169300	7	C2 domain-containing protein
chr2B	gene	142373560	142377649	-	TraesCS2B01G169400	7	Stomatal closure-related actin-binding protein 1
chr2B	gene	142446090	142446332	+	TraesCS2B01G169500	7	Cold shock protein
chr2B	gene	142675677	142675886	+	TraesCS2B01G169600	7	Cold shock protein
chr2B	gene	142863492	142865941	+	TraesCS2B01G169700	7	Transcription elongation factor-related family protein
chr2B	gene	142888444	142889331	+	TraesCS2B01G169800	7	Myb/SANT-like DNA-binding domain protein
chr2B	gene	142944550	142945721	-	TraesCS2B01G169900	7	Peroxidase
chr2B	gene	142999224	143000898	-	TraesCS2B01G170000	7	Cysteine-rich receptor-kinase-like protein
chr2B	gene	143025300	143025812	-	TraesCS2B01G170100	7	Lysine--tRNA ligase
chr2B	gene	143136294	143140205	-	TraesCS2B01G170200	7	DNA/RNA helicase protein
chr2B	gene	143272877	143274763	+	TraesCS2B01G170300	7	Pentatricopeptide repeat-containing protein
chr2B	gene	143280891	143282018	-	TraesCS2B01G170400	7	U3 small nucleolar RNA-associated protein 18-like protein
chr2B	gene	143483896	143485002	+	TraesCS2B01G170500	7	U3 small nucleolar RNA-associated protein 18-like protein
chr2B	gene	143822573	143824765	-	TraesCS2B01G170600	7	Pentatricopeptide repeat-containing protein
chr2B	gene	143935223	143938276	-	TraesCS2B01G170700	7	ATP-dependent RNA helicase DeaD
chr2B	gene	144021136	144022430	+	TraesCS2B01G170800	7	GDSL esterase/lipase
chr2B	gene	144034321	144035705	+	TraesCS2B01G170900	7	GDSL esterase/lipase
chr2B	gene	144076886	144078584	-	TraesCS2B01G171000	7	GDSL esterase/lipase
chr2B	gene	144427688	144431689	+	TraesCS2B01G171100	7	S2 self-incompatibility locus-linked pollen 3.2 protein
chr2B	gene	144432166	144433982	-	TraesCS2B01G171200	7	4-coumarate-CoA ligase
chr2B	gene	144596243	144597358	+	TraesCS2B01G171300	7	Plastid-lipid associated protein PAP / fibrillin family protein
chr2B	gene	144603207	144605156	-	TraesCS2B01G171400	7	10 kDa chaperonin
chr2B	gene	144605519	144609277	+	TraesCS2B01G171500	7	Methyltransferase family protein, putative
chr2B	gene	144650256	144654866	+	TraesCS2B01G171600	7	protein kinase family protein
chr2B	gene	146006936	146007832	+	TraesCS2B01G171700	7	AGAMOUS-like MADS-box protein
chr2B	gene	146435615	146438453	+	TraesCS2B01G171800	7	calcium ion-binding protein
chr2B	gene	146440459	146442544	-	TraesCS2B01G171900	7	Heat shock transcription factor
chr2B	gene	146453400	146454171	-	TraesCS2B01G172000	7	nuclear poly(a) polymerase
chr2B	gene	146634611	146638883	-	TraesCS2B01G172100	7	Xylulose kinase
chr2B	gene	146660837	146664040	-	TraesCS2B01G172200	7	NADH dehydrogenase [ubiquinone] 1 alpha subcomplex subunit 6
chr2B	gene	146716213	146717802	+	TraesCS2B01G172300	7	FAD-binding Berberine family protein
chr2B	gene	146733967	146737128	-	TraesCS2B01G172400	7	Small nuclear RNA activating complex (SNAPc), subunit SNAP43 protein
chr2B	gene	146779633	146781416	-	TraesCS2B01G172500	7	Carboxyl methyltransferase
chr2B	gene	146901316	146904465	-	TraesCS2B01G172600	7	Protein arginine methyltransferase
chr2B	gene	146904851	146906600	+	TraesCS2B01G172700	7	Thymidylate kinase
chr2B	gene	146913259	146915334	-	TraesCS2B01G172800	7	Eukaryotic translation initiation factor 6
chr2B	gene	146954784	146956562	+	TraesCS2B01G172900	7	Pyrrolidone-carboxylate peptidase
chr2B	gene	146963926	146965041	+	TraesCS2B01G173000	7	Peroxidase
chr2B	gene	146983050	146986186	-	TraesCS2B01G173100	7	#N/A
chr2B	gene	146992648	146993607	+	TraesCS2B01G173200	7	Peroxidase
chr2B	gene	146995858	146997330	-	TraesCS2B01G173300	7	Peroxidase
chr2B	gene	147284902	147286249	-	TraesCS2B01G173400	7	Peroxidase
chr2B	gene	147490875	147492494	+	TraesCS2B01G173500	7	Peroxidase
chr2B	gene	147830010	147831164	+	TraesCS2B01G173600	7	Peroxidase
chr2B	gene	147830405	147830761	-	TraesCS2B01G173700	7	RNA-binding (RRM/RBD/RNP motifs) family protein
chr2B	gene	147869763	147870917	+	TraesCS2B01G173800	7	Peroxidase
chr2B	gene	148036672	148037909	+	TraesCS2B01G173900	7	Peroxidase
chr2B	gene	148143928	148144645	+	TraesCS2B01G174000	7	Glutaredoxin-like family protein
chr2B	gene	148237525	148240812	+	TraesCS2B01G174100	7	Leucine--tRNA ligase
chr2B	gene	148400928	148404388	+	TraesCS2B01G174200	7	Phosphoserine phosphatase
chr2B	gene	148424043	148425272	+	TraesCS2B01G174300	7	Peroxidase
chr2B	gene	148589670	148590518	-	TraesCS2B01G174400	7	Peroxiredoxin
chr2B	gene	148863890	148866084	-	TraesCS2B01G174500	7	tolB protein-like protein
chr2B	gene	149016538	149028348	+	TraesCS2B01G174600	7	Kinesin-like protein
chr2B	gene	149835544	149841608	+	TraesCS2B01G174700	7	Serine/threonine-protein kinase haspin
chr2B	gene	149842731	149845969	-	TraesCS2B01G174800	7	SNARE
chr2B	gene	150140967	150142005	-	TraesCS2B01G174900	7	Glycine rich protein 3
chr2B	gene	150200275	150201326	-	TraesCS2B01G175000	7	Glycine rich protein 3
chr2B	gene	150338203	150339249	-	TraesCS2B01G175100	7	Glycine rich protein 3
chr2B	gene	150535639	150538275	-	TraesCS2B01G175200	7	#N/A
chr2B	gene	150595853	150599894	+	TraesCS2B01G175300	7	Pyruvate dehydrogenase kinase, mitochondrial
chr2B	gene	150604268	150608254	+	TraesCS2B01G175400	7	Meiosis arrest female protein 1
chr2B	gene	150704318	150707358	+	TraesCS2B01G175500	7	Meiosis arrest female protein 1
chr2B	gene	150708593	150710534	-	TraesCS2B01G175600	7	Chaperone protein DnaJ
chr2B	gene	150710719	150712551	+	TraesCS2B01G175700	7	Pentatricopeptide repeat-containing protein
chr2B	gene	150713109	150717410	-	TraesCS2B01G175800	7	Non-specific serine/threonine protein kinase
chr2B	gene	150938651	150941879	+	TraesCS2B01G175900	7	50S ribosomal protein L7Ae
chr2B	gene	150984844	150985518	-	TraesCS2B01G176000	7	Dirigent protein
chr2B	gene	151102885	151103481	+	TraesCS2B01G176100	7	UDP-glycosyltransferase
chr2B	gene	151103581	151104363	+	TraesCS2B01G176200	7	UDP-glycosyltransferase
chr2B	gene	151460371	151460688	-	TraesCS2B01G176300	7	Zinc finger protein
chr2B	gene	151485224	151485823	-	TraesCS2B01G176400	7	Dirigent protein
chr2B	gene	151488648	151489934	-	TraesCS2B01G176500	7	Dirigent protein
chr2B	gene	151627559	151628146	-	TraesCS2B01G176600	7	Dirigent protein
chr2B	gene	151643652	151659393	-	TraesCS2B01G176700	7	chromatin remodeling 1
chr2B	gene	151901631	151902467	-	TraesCS2B01G176800	7	Aspartic proteinase cdr1
chr2B	gene	151903298	151904431	-	TraesCS2B01G176900	7	DNA-binding storekeeper protein-related transcriptional regulator
chr2B	gene	152156927	152158750	+	TraesCS2B01G177000	7	tRNA pseudouridine synthase B
chr2B	gene	152175687	152175965	-	TraesCS2B01G177100	7	Low temperature and salt responsive protein
chr2B	gene	152183264	152185345	-	TraesCS2B01G177200	7	Pentatricopeptide repeat-containing protein
chr2B	gene	152472323	152474152	+	TraesCS2B01G177300	7	Cytochrome P450
chr2B	gene	152503304	152505168	+	TraesCS2B01G177400	7	Cytochrome P450
chr2B	gene	152569091	152570845	-	TraesCS2B01G177500	7	Cytochrome P450
chr2B	gene	152608437	152610784	-	TraesCS2B01G177600	7	Cytochrome P450
chr2B	gene	152701590	152702222	+	TraesCS2B01G177700	7	cyclin-dependent kinase inhibitor
chr2B	gene	152714502	152714837	-	TraesCS2B01G177800	7	#N/A
chr2B	gene	152843210	152844722	-	TraesCS2B01G177900	7	MYB transcription factor
chr2B	gene	153126356	153127211	-	TraesCS2B01G178000	7	MYB transcription factor
chr2B	gene	153223831	153227230	-	TraesCS2B01G178100	7	Pectin acetylesterase
chr2B	gene	153549111	153549386	+	TraesCS2B01G178200	7	#N/A
chr2B	gene	153580367	153583856	+	TraesCS2B01G178300	7	B3 domain-containing protein
chr2B	gene	153585725	153588003	+	TraesCS2B01G178400	7	Haloacid dehalogenase-like hydrolase family protein
chr2B	gene	153609535	153612972	+	TraesCS2B01G178500	7	Protein LTV1 like
chr2B	gene	153673500	153674815	-	TraesCS2B01G178600	7	Ras family
chr2B	gene	153760061	153761866	+	TraesCS2B01G178700	7	F-box protein-like
chr2B	gene	153855100	153859660	+	TraesCS2B01G178800	7	Mitochondrial carrier family protein
chr2B	gene	153866103	153866646	+	TraesCS2B01G178900	7	Translation initiation factor IF-2
chr2B	gene	153892180	153893822	+	TraesCS2B01G179000	7	TVP38/TMEM64 family membrane protein
chr2B	gene	153894721	153895535	-	TraesCS2B01G179100	7	#N/A
chr2B	gene	153903469	153904152	+	TraesCS2B01G179200	7	transmembrane protein, putative (DUF679)
chr2B	gene	153907415	153907849	-	TraesCS2B01G179300	7	Undecaprenyl-diphosphatase 1
chr2B	gene	154140028	154140432	+	TraesCS2B01G179400	7	NADH-ubiquinone oxidoreductase subunit
chr2B	gene	154233392	154236862	+	TraesCS2B01G179500	7	Protein kinase family protein
chr2B	gene	154244923	154253141	+	TraesCS2B01G179600	7	ATP-dependent RNA helicase family protein
chr2B	gene	154253822	154255987	-	TraesCS2B01G179700	7	Anaphase-promoting complex subunit 13
chr2B	gene	154269479	154271242	+	TraesCS2B01G179800	7	Calcium ion binding
chr2B	gene	154485482	154489828	+	TraesCS2B01G179900	7	ATP-dependent RNA helicase DeaD
chr2B	gene	154592475	154594845	+	TraesCS2B01G180000	7	Calmodulin-binding family protein, putative, expressed
chr2B	gene	154594579	154594806	-	TraesCS2B01G180100	7	Phox (PX) domain-containing protein
chr2B	gene	154719452	154723196	-	TraesCS2B01G180200	7	RNA binding protein
chr2B	gene	154830810	154832452	+	TraesCS2B01G180300	7	Glucan endo-1,3-beta-glucosidase 3
chr2B	gene	154838925	154840359	-	TraesCS2B01G180400	7	DUF1997 family protein
chr2B	gene	154900609	154905615	+	TraesCS2B01G180500	7	Protein kinase, putative
chr2B	gene	154912392	154914715	+	TraesCS2B01G180600	7	Disease resistance protein (NBS-LRR class) family
chr2B	gene	154914736	154916163	+	TraesCS2B01G180700	7	disease resistance family protein / LRR family protein
chr2B	gene	154930933	154934633	-	TraesCS2B01G180800	7	Transmembrane emp24 domain-containing protein
chr2B	gene	154985263	154994777	-	TraesCS2B01G180900	7	Chaperone protein DnaJ
chr2B	gene	155034115	155034477	-	TraesCS2B01G181000	7	glutamate synthase 1
chr2B	gene	155043859	155047746	-	TraesCS2B01G181100	7	DUF630 family protein, putative (DUF630 and DUF632)
chr2B	gene	155820013	155820860	+	TraesCS2B01G181200	7	Cysteine protease
chr2B	gene	155829416	155830162	+	TraesCS2B01G181300	7	Y-family DNA polymerase H
chr2B	gene	156047028	156048179	-	TraesCS2B01G181400	7	Centrosomal protein of 63 kDa
chr2B	gene	156588408	156590403	-	TraesCS2B01G181500	7	RING finger protein
chr2B	gene	156591139	156593091	-	TraesCS2B01G181600	7	RNA-binding protein
chr2B	gene	156593987	156597474	-	TraesCS2B01G181700	7	Exosome complex component
chr2B	gene	156606296	156606913	-	TraesCS2B01G181800	7	Calcium-binding family protein
chr2B	gene	156914704	156922970	-	TraesCS2B01G181900	7	3-isopropylmalate dehydratase large subunit
chr2B	gene	157041051	157041650	-	TraesCS2B01G182000	7	Calcium-binding family protein
chr2B	gene	157243309	157243839	+	TraesCS2B01G182100	7	RING/U-box superfamily protein
chr2B	gene	157265505	157266651	+	TraesCS2B01G182200	7	Transmembrane protein, putative
chr2B	gene	157284233	157284796	-	TraesCS2B01G182300	7	RING/U-box superfamily protein, putative
chr2B	gene	157314410	157314793	+	TraesCS2B01G182400	7	RALF
chr2B	gene	157372750	157374348	+	TraesCS2B01G182500	7	Cytochrome P450 family cinnamate 4-hydroxylase
chr2B	gene	157574314	157580728	+	TraesCS2B01G182600	7	Defective in cullin neddylation protein
chr2B	gene	157639786	157644811	-	TraesCS2B01G182700	7	Cellulose synthase-like protein
chr2B	gene	157688966	157696282	-	TraesCS2B01G182800	7	NBS-LRR disease resistance protein
chr2B	gene	157734939	157736070	-	TraesCS2B01G182900	7	Ribonuclease
chr2B	gene	157754799	157758719	+	TraesCS2B01G183000	7	F-box domain containing protein, expressed
chr2B	gene	158146363	158147397	+	TraesCS2B01G183100	7	Myb factor
chr2B	gene	158430980	158433397	+	TraesCS2B01G183200	7	Origin recognition complex subunit 6
chr2B	gene	158617043	158618998	+	TraesCS2B01G183300	7	Transcription factor
chr2B	gene	158619335	158621020	-	TraesCS2B01G183400	7	Pentatricopeptide repeat-containing protein
chr2B	gene	158621342	158624499	+	TraesCS2B01G183500	7	30S ribosomal protein S4
chr2B	gene	158631729	158633225	+	TraesCS2B01G183600	7	UDP-glycosyltransferase
chr2B	gene	158642594	158644350	+	TraesCS2B01G183700	7	Lipase/lipooxygenase, PLAT/LH2
chr2B	gene	158650388	158651163	+	TraesCS2B01G183800	7	exocyst complex component sec3A
chr2B	gene	158863583	158868838	+	TraesCS2B01G183900	7	Glycosyltransferase
chr2B	gene	159098405	159099835	+	TraesCS2B01G184000	7	Glycosyltransferase
chr2B	gene	159203946	159208120	+	TraesCS2B01G184100	7	GTPase obg
chr2B	gene	159255909	159256349	-	TraesCS2B01G184200	7	SAUR-like auxin-responsive protein family
chr2B	gene	159300238	159300444	+	TraesCS2B01G184300	7	Chymotrypsin inhibitor
chr2B	gene	159319089	159319352	+	TraesCS2B01G184400	7	Chymotrypsin inhibitor
chr2B	gene	159363150	159367580	+	TraesCS2B01G184500	7	Myb-related protein-like
chr2B	gene	159485810	159488511	+	TraesCS2B01G184600	7	Heat shock transcription factor A2
chr2B	gene	159489080	159489649	-	TraesCS2B01G184700	7	TBC1 domain family member 10A
chr2B	gene	159601233	159602454	-	TraesCS2B01G184800	7	RNA-binding (RRM/RBD/RNP motifs) family protein
chr2B	gene	159891606	159896289	-	TraesCS2B01G184900	7	4-alpha-glucanotransferase
chr2B	gene	159969474	159971187	-	TraesCS2B01G185000	7	Cytochrome P450
chr2B	gene	160199685	160201348	+	TraesCS2B01G185100	7	Phytoene desaturase
chr2B	gene	160280778	160282853	+	TraesCS2B01G185200	7	Patatin
chr2B	gene	160401169	160407223	+	TraesCS2B01G185300	7	Histone acetyltransferase
chr2B	gene	160410294	160411599	-	TraesCS2B01G185400	7	B3 domain-containing protein
chr2B	gene	160668152	160669455	-	TraesCS2B01G185500	7	B3 domain-containing protein
chr2B	gene	160700520	160705818	-	TraesCS2B01G185600	7	B3 domain-containing protein
chr2B	gene	160752634	160755004	+	TraesCS2B01G185700	7	Purple acid phosphatase
chr2B	gene	160900576	160905178	+	TraesCS2B01G185800	7	Receptor protein kinase, putative
chr2B	gene	161018594	161020729	+	TraesCS2B01G185900	7	Pentatricopeptide repeat-containing protein
chr2B	gene	161026470	161026880	+	TraesCS2B01G186000	7	Histone H3
chr2B	gene	161142271	161146611	+	TraesCS2B01G186100	7	Cytochrome P450
chr2B	gene	161385171	161386123	-	TraesCS2B01G186200	7	Late embryogenesis abundant (LEA) hydroxyproline-rich glycoprotein family, putative
chr2B	gene	161392035	161392622	+	TraesCS2B01G186300	7	Late embryogenesis abundant protein
chr2B	gene	161406533	161408712	-	TraesCS2B01G186400	7	Chaperone protein dnaJ
chr2B	gene	161408988	161413376	-	TraesCS2B01G186500	7	DNA-directed RNA polymerase II, putative
chr2B	gene	161414605	161418152	-	TraesCS2B01G186600	7	Apoptotic chromatin condensation inducer in the nucleus
chr2B	gene	161419500	161420262	+	TraesCS2B01G186700	7	50S ribosomal protein L7/L12
chr2B	gene	161464233	161470041	+	TraesCS2B01G186800	7	Mitochondrial import inner membrane translocase subunit TIM44
chr2B	gene	161472834	161474533	+	TraesCS2B01G186900	7	Heavy-metal-associated domain-containing protein, putative, expressed
chr2B	gene	161722416	161725366	+	TraesCS2B01G187000	7	Trehalose 6-phosphate phosphatase
chr2B	gene	162007701	162010749	+	TraesCS2B01G187100	7	Trehalose 6-phosphate phosphatase
chr2B	gene	162445752	162448779	-	TraesCS2B01G187200	7	Trehalose 6-phosphate phosphatase
chr2B	gene	162626321	162628411	-	TraesCS2B01G187300	7	Adenylate kinase
chr2B	gene	162863706	162870529	-	TraesCS2B01G187400	7	Transducin/WD40 repeat protein
chr2B	gene	162872742	162873746	-	TraesCS2B01G187500	7	Transcription factor WRKY
chr2B	gene	162928065	162929589	-	TraesCS2B01G187600	7	Lipid transfer protein
chr2B	gene	163231279	163232388	-	TraesCS2B01G187700	7	Leucine-rich repeat protein kinase family protein
chr2B	gene	163231487	163232095	+	TraesCS2B01G187800	7	Galactose oxidase/kelch repeat superfamily protein
chr2B	gene	163402950	163403402	+	TraesCS2B01G187900	7	Leucine-rich repeat (LRR) family protein
chr2B	gene	163404652	163414644	+	TraesCS2B01G188000	7	Glycosyltransferase
chr2B	gene	163417518	163418156	+	TraesCS2B01G188100	7	nitric oxide synthase-interacting protein
chr2B	gene	163712747	163715551	+	TraesCS2B01G188200	7	Alpha-ketoglutarate-dependent dioxygenase alkB-like protein 2
chr2B	gene	163741793	163743097	+	TraesCS2B01G188300	7	Aspartic proteinase nepenthesin-1
chr2B	gene	163977255	163978565	+	TraesCS2B01G188400	7	Aspartic proteinase nepenthesin-1
chr2B	gene	164082799	164085665	+	TraesCS2B01G188500	7	Transcription elongation factor SPT4 homolog
chr2B	gene	164088726	164091514	-	TraesCS2B01G188600	7	Serine/arginine rich splicing factor, putative
chr2B	gene	164107712	164109492	-	TraesCS2B01G188700	7	Copper-transporting P-type ATPase
chr2B	gene	164419281	164427140	+	TraesCS2B01G188800	7	Calmodulin-binding transcription activator
chr2B	gene	164628813	164631575	+	TraesCS2B01G188900	7	Multifunctional methyltransferase subunit TRM112-like protein
chr2B	gene	164638702	164642366	+	TraesCS2B01G189000	7	Signal peptidase subunit-12
chr2B	gene	164893446	164897232	+	TraesCS2B01G189100	7	Alpha/beta-hydrolase superfamily protein
chr2B	gene	164904337	164906734	-	TraesCS2B01G189200	7	Pentatricopeptide repeat-containing protein, putative
chr2B	gene	164936804	164939999	+	TraesCS2B01G189300	7	Phospho-2-dehydro-3-deoxyheptonate aldolase
chr2B	gene	165067641	165067991	-	TraesCS2B01G189400	7	Serpin family protein
chr2B	gene	165111094	165113123	-	TraesCS2B01G189500	7	40S ribosomal protein S6
chr2B	gene	165115608	165119793	-	TraesCS2B01G189600	7	Kinase family protein
chr2B	gene	165244246	165246281	+	TraesCS2B01G189700	7	Alcohol dehydrogenase, putative
chr2B	gene	165250465	165253060	+	TraesCS2B01G189800	7	Alcohol dehydrogenase, putative
chr2B	gene	165273299	165275975	+	TraesCS2B01G189900	7	Cytochrome c oxidase subunit 6B
chr2B	gene	165277697	165278302	+	TraesCS2B01G190000	7	Anthocyanin 3'-O-beta-glucosyltransferase
chr2B	gene	165503041	165512693	+	TraesCS2B01G190100	7	ATP-dependent RNA helicase, putative
chr2B	gene	165522452	165523693	+	TraesCS2B01G190200	7	TNF receptor-associated factor family protein
chr2B	gene	165927602	165928377	-	TraesCS2B01G190300	7	Defensin
chr2B	gene	166040473	166041862	-	TraesCS2B01G190400	7	GEM-like protein 1
chr2B	gene	166045455	166048692	-	TraesCS2B01G190500	7	Pentatricopeptide repeat-containing protein
chr2B	gene	166210292	166210543	+	TraesCS2B01G190600	7	Cytochrome b559 subunit alpha
chr2B	gene	166291103	166292832	-	TraesCS2B01G190700	7	Cyclin family protein
chr2B	gene	166406777	166406887	-	TraesCS2B01G190800	7	Dolichyl-diphosphooligosaccharide--protein glycosyltransferase subunit 4
chr2B	gene	166429308	166464390	+	TraesCS2B01G190900	7	Receptor-like protein kinase
chr2B	gene	166466358	166466468	-	TraesCS2B01G191000	7	Dolichyl-diphosphooligosaccharide--protein glycosyltransferase subunit 4
chr2B	gene	166468675	166471537	+	TraesCS2B01G191100	7	ADP-ribosylation factor, putative
chr2B	gene	166472490	166476532	-	TraesCS2B01G191200	7	AP-4 complex subunit mu
chr2B	gene	166610880	166612414	-	TraesCS2B01G191300	7	Chaperone protein DnaJ
chr2B	gene	166612820	166613359	-	TraesCS2B01G191400	7	#N/A
chr2B	gene	166749395	166755925	-	TraesCS2B01G191500	7	Purple acid phosphatase
chr2B	gene	166809633	166810439	-	TraesCS2B01G191600	7	Protein WEAK CHLOROPLAST MOVEMENT UNDER BLUE LIGHT 1
chr2B	gene	166813270	166814418	+	TraesCS2B01G191700	7	Fasciclin-like arabinogalactan protein
chr2B	gene	167081565	167086338	+	TraesCS2B01G191800	7	protein kinase family protein
chr2B	gene	167465276	167469564	+	TraesCS2B01G191900	7	Zinc finger CCCH domain-containing protein 62
chr2B	gene	167475838	167476948	-	TraesCS2B01G192000	7	calmodulin-binding protein (DUF1645)
chr2B	gene	167499351	167499611	-	TraesCS2B01G192100	7	Calcium binding family protein
chr2B	gene	167796062	167796337	-	TraesCS2B01G192200	7	Calmodulin
chr2B	gene	167797799	167800434	-	TraesCS2B01G192300	7	Protein WEAK CHLOROPLAST MOVEMENT UNDER BLUE LIGHT 1
chr2B	gene	167860263	167863533	-	TraesCS2B01G192400	7	Calmodulin-related protein
chr2B	gene	167895297	167896535	+	TraesCS2B01G192500	7	F-box family protein
chr2B	gene	168117795	168123159	-	TraesCS2B01G192600	7	Ubiquitin carboxyl-terminal hydrolase-related protein
chr2B	gene	168605771	168611862	-	TraesCS2B01G192700	7	cold regulated protein 27
chr2B	gene	168614433	168617377	-	TraesCS2B01G192800	7	Ankyrin repeat domain-containing protein
chr2B	gene	168621115	168622811	-	TraesCS2B01G192900	7	Dihydropteroate synthase, putative
chr2B	gene	168623900	168629978	-	TraesCS2B01G193000	7	Receptor-like protein kinase
chr2B	gene	168631685	168632391	+	TraesCS2B01G193100	7	#N/A
chr2B	gene	168827491	168830968	-	TraesCS2B01G193200	7	ankyrin repeat protein
chr2B	gene	168831609	168853380	-	TraesCS2B01G193300	7	Trehalose 6-phosphate phosphatase
chr2B	gene	169574904	169575963	-	TraesCS2B01G193400	7	ubiquitin-specific protease 27
chr2B	gene	169864360	169865163	+	TraesCS2B01G193500	7	Ring finger protein, putative
chr2B	gene	170388371	170393379	+	TraesCS2B01G193600	7	Aminotransferase
chr2B	gene	170396025	170397272	-	TraesCS2B01G193700	7	F-box protein
chr2B	gene	170851824	170852486	-	TraesCS2B01G193800	7	Dirigent protein
chr2B	gene	170969269	170970111	-	TraesCS2B01G193900	7	Ribosomal protein L32
chr2B	gene	170971250	170971801	-	TraesCS2B01G194000	7	Dirigent protein
chr2B	gene	171024780	171026959	-	TraesCS2B01G194100	7	SH3 domain-containing protein
chr2B	gene	171030429	171034964	-	TraesCS2B01G194200	7	Sucrose synthase
chr2B	gene	171101284	171101523	+	TraesCS2B01G194300	7	Acetylornithine deacetylase
chr2B	gene	171453242	171455239	+	TraesCS2B01G194400	7	40S ribosomal protein SA
chr2B	gene	171457405	171460610	+	TraesCS2B01G194500	7	DNA-directed RNA polymerase II family protein
chr2B	gene	171461076	171466422	-	TraesCS2B01G194600	7	Peroxisomal (S)-2-hydroxy-acid oxidase
chr2B	gene	171789147	171793671	+	TraesCS2B01G194700	7	3-oxoacyl-[acyl-carrier-protein] synthase
chr2B	gene	171794441	171795535	-	TraesCS2B01G194800	7	Hydroxyproline-rich glycoprotein
chr2B	gene	171995910	172003669	-	TraesCS2B01G194900	7	Erect panicle 2 protein
chr2B	gene	172175263	172175835	-	TraesCS2B01G195000	7	RING/U-box superfamily protein
chr2B	gene	172218863	172224563	+	TraesCS2B01G195100	7	DNA-directed RNA polymerase subunit
chr2B	gene	172672545	172679159	+	TraesCS2B01G195200	7	Argonaute protein
chr2B	gene	172890712	172895217	-	TraesCS2B01G195300	7	Bromo-adjacent-like (BAH) domain protein
chr2B	gene	172980221	172984609	-	TraesCS2B01G195400	7	RNA-binding protein
chr2B	gene	173188626	173188934	+	TraesCS2B01G195500	7	#N/A
chr2B	gene	173204323	173205940	-	TraesCS2B01G195600	7	Jasmonate-zim-domain protein
chr2B	gene	173439644	173445605	+	TraesCS2B01G195700	7	Transmembrane protein, putative
chr2B	gene	173464146	173466326	+	TraesCS2B01G195800	7	Pentatricopeptide repeat-containing protein
chr2B	gene	173485268	173486072	+	TraesCS2B01G195900	7	SPX domain-containing protein
chr2B	gene	173755493	173757320	-	TraesCS2B01G196000	7	Transmembrane protein 87A
chr2B	gene	174343695	174345408	+	TraesCS2B01G196100	7	Elongation factor 1-beta
chr2B	gene	174385083	174386437	-	TraesCS2B01G196200	7	Peptide chain release factor 1
chr2B	gene	174393958	174401387	-	TraesCS2B01G196300	7	Inter-alpha-trypsin inhibitor heavy chain-like protein
chr2B	gene	174588653	174591981	+	TraesCS2B01G196400	7	Proteasome subunit alpha type
chr2B	gene	174592030	174593762	-	TraesCS2B01G196500	7	Adipocyte plasma membrane-associated protein
chr2B	gene	174662658	174664205	-	TraesCS2B01G196600	7	Adipocyte plasma membrane-associated protein
chr2B	gene	174780829	174781296	+	TraesCS2B01G196700	7	DUF1677 family protein (DUF1677)
chr2B	gene	174792533	174797287	-	TraesCS2B01G196800	7	Eukaryotic translation initiation factor 3 subunit G
chr2B	gene	174826453	174827665	-	TraesCS2B01G196900	7	F-box like protein
chr2B	gene	174828170	174831392	-	TraesCS2B01G197000	7	Kinase family protein
chr2B	gene	174923251	174932535	-	TraesCS2B01G197100	7	Exportin-T
chr2B	gene	175060227	175060664	+	TraesCS2B01G197200	7	50S ribosomal protein L15
chr2B	gene	175067745	175071145	+	TraesCS2B01G197300	7	Rela/spot homolog 3 family protein
chr2B	gene	175409701	175411810	+	TraesCS2B01G197400	7	Alpha/beta-hydrolase superfamily protein
chr2B	gene	175413398	175414008	+	TraesCS2B01G197500	7	GRF zinc finger family protein
chr2B	gene	175415314	175418298	-	TraesCS2B01G197600	7	DNA-directed RNA polymerase III subunit
chr2B	gene	175454756	175455112	+	TraesCS2B01G197700	7	Fibroblast growth factor 6
chr2B	gene	175456899	175459012	+	TraesCS2B01G197800	7	Contactin-3
chr2B	gene	175537350	175540863	-	TraesCS2B01G197900	7	Methyltransferase-like protein
chr2B	gene	175541278	175542529	-	TraesCS2B01G198000	7	#N/A
chr2B	gene	175627020	175627820	-	TraesCS2B01G198100	7	Stress responsive alpha-beta barrel domain protein
chr2B	gene	175634053	175636972	+	TraesCS2B01G198200	7	Small nuclear ribonucleoprotein family protein
chr2B	gene	175638457	175649555	-	TraesCS2B01G198300	7	DNA mismatch repair protein mutS
chr2B	gene	175895190	175897148	+	TraesCS2B01G198400	7	30S ribosomal protein S3
chr2B	gene	176167985	176172676	-	TraesCS2B01G198500	7	PHD finger alfin-like protein
chr2B	gene	176294981	176299996	-	TraesCS2B01G198600	7	alpha/beta-Hydrolases superfamily protein
chr2B	gene	176406772	176409106	+	TraesCS2B01G198700	7	Nuclear transcription factor Y subunit
chr2B	gene	176407685	176412003	-	TraesCS2B01G198800	7	6,7-dimethyl-8-ribityllumazine synthase
chr2B	gene	176413503	176414909	-	TraesCS2B01G198900	7	DUF2996 family protein
chr2B	gene	176705722	176708590	-	TraesCS2B01G199000	7	Acidic leucine-rich nuclear phosphoprotein 32-related protein
chr2B	gene	177217530	177218818	-	TraesCS2B01G199100	7	Ankyrin repeat family protein
chr2B	gene	177545062	177545817	-	TraesCS2B01G199200	7	Embryogenesis transmembrane protein
chr2B	gene	177583467	177584634	+	TraesCS2B01G199300	7	sugar transporter, putative (DUF1195)
chr2B	gene	177597685	177600001	+	TraesCS2B01G199400	7	Pectinesterase
chr2B	gene	177649553	177657471	-	TraesCS2B01G199500	7	Agenet domain-containing protein / bromo-adjacent domain-containing protein, putative
chr2B	gene	178161075	178163460	+	TraesCS2B01G199600	7	Heavy metal transport/detoxification superfamily protein
chr2B	gene	178167065	178168111	-	TraesCS2B01G199700	7	Gibberellin receptor GID1A
chr2B	gene	178338316	178338993	+	TraesCS2B01G199800	7	Nuclear transcription factor Y subunit B
chr2B	gene	178700155	178711584	-	TraesCS2B01G199900	7	ATP-dependent RNA helicase-like protein
chr2B	gene	178723855	178724994	+	TraesCS2B01G200000	7	Werner Syndrome-like exonuclease
chr2B	gene	178730819	178731928	+	TraesCS2B01G200100	7	Sulfotransferase
chr2B	gene	178758874	178759101	-	TraesCS2B01G200200	7	lysine ketoglutarate reductase trans-splicing-like protein (DUF707)
chr2B	gene	178775152	178775718	-	TraesCS2B01G200300	7	EGG APPARATUS-1 protein
chr2B	gene	178857252	178857722	-	TraesCS2B01G200400	7	Formin-like protein
chr2B	gene	179051258	179051530	-	TraesCS2B01G200500	7	EGG APPARATUS-1 protein
chr2B	gene	179065057	179066502	+	TraesCS2B01G200600	7	Werner Syndrome-like exonuclease
chr2B	gene	179132443	179139519	-	TraesCS2B01G200700	7	Dihydroflavonol-4-reductase
chr2B	gene	180041243	180059836	-	TraesCS2B01G200800	7	MADS-box transcription factor
chr2B	gene	180420893	180423787	-	TraesCS2B01G200900	7	Alpha-1,4-glucan-protein synthase [UDP-forming] 1
chr2B	gene	180436705	180437221	-	TraesCS2B01G201000	7	B12D protein
chr2B	gene	180539897	180540580	+	TraesCS2B01G201100	7	Mitochondrial import inner membrane translocase subunit Tim17
chr2B	gene	180540855	180541544	+	TraesCS2B01G201200	7	Mitochondrial import inner membrane translocase subunit Tim17
chr2B	gene	180546232	180546897	+	TraesCS2B01G201300	7	Mitochondrial import inner membrane translocase subunit Tim17
chr2B	gene	180558461	180560173	+	TraesCS2B01G201400	7	COBRA-like protein
chr2B	gene	180568782	180572059	-	TraesCS2B01G201500	7	Protein COBRA, putative
chr2B	gene	180605684	180607225	+	TraesCS2B01G201600	7	Transducin/WD40 repeat protein
chr2B	gene	180616692	180619271	-	TraesCS2B01G201700	7	6-phosphogluconolactonase, Glucosamine-6-phosphate deaminase
chr2B	gene	180822185	180823633	-	TraesCS2B01G201800	7	Pentatricopeptide repeat-containing protein, putative
chr2B	gene	181119111	181120782	-	TraesCS2B01G201900	7	Cytochrome P450 protein
chr2B	gene	181613111	181616760	-	TraesCS2B01G202000	7	Methyl esterase
chr2B	gene	181980712	181980999	-	TraesCS2B01G202100	7	B3 domain-containing protein
chr2B	gene	182001226	182004885	-	TraesCS2B01G202200	7	RNA-binding protein-like
chr2B	gene	182011592	182016808	-	TraesCS2B01G202300	7	Longifolia protein
chr2B	gene	182131215	182133646	-	TraesCS2B01G202400	7	Guanylate-binding protein 2
chr2B	gene	182132876	182153140	-	TraesCS2B01G202500	7	SKP1-like 7
chr2B	gene	182356504	182360936	+	TraesCS2B01G202600	7	GPI transamidase subunit PIG-U family protein
chr2B	gene	182569319	182570997	+	TraesCS2B01G202700	7	Ninja-family protein
chr2B	gene	182705927	182707427	+	TraesCS2B01G202800	7	Glycerophosphodiester phosphodiesterase
chr2B	gene	182708536	182711907	-	TraesCS2B01G202900	7	Receptor-like kinase
chr2B	gene	182861726	182862642	+	TraesCS2B01G203000	7	Disease resistance protein RGA2
chr2B	gene	182925941	182927482	+	TraesCS2B01G203100	7	RB-like protein
chr2B	gene	182931654	182935254	+	TraesCS2B01G203200	7	RNA-binding protein
chr2B	gene	182936300	182954290	+	TraesCS2B01G203300	7	Fasciclin-like arabinogalactan-protein-like
chr2B	gene	183129194	183130366	+	TraesCS2B01G203400	7	Fasciclin-like arabinogalactan-protein-like
chr2B	gene	183199128	183200389	+	TraesCS2B01G203500	7	Fasciclin-like arabinogalactan-protein-like
chr2B	gene	183211169	183212537	+	TraesCS2B01G203600	7	RING/U-box superfamily protein
chr2B	gene	183262511	183263085	-	TraesCS2B01G203700	7	Myosin-1
chr2B	gene	183313966	183314754	+	TraesCS2B01G203800	7	Fasciclin-like arabinogalactan-protein-like
chr2B	gene	183315462	183317939	-	TraesCS2B01G203900	7	SNF1-related protein kinase regulatory subunit gamma 1
chr2B	gene	183528464	183529664	+	TraesCS2B01G204000	7	Superoxide dismutase [Cu-Zn]
chr2B	gene	183654052	183662786	-	TraesCS2B01G204100	7	Histone deacetylase
chr2B	gene	184114202	184119171	+	TraesCS2B01G204200	7	Alpha/beta hydrolase, putative
chr2B	gene	184133486	184135102	-	TraesCS2B01G204300	7	Glycosyl hydrolase family protein 43, putative, expressed
chr2B	gene	184317654	184318234	+	TraesCS2B01G204400	7	Anthocyanidin reductase
chr2B	gene	184326389	184331831	+	TraesCS2B01G204500	7	Dihydroflavonol-4-reductase
chr2B	gene	184365877	184370520	+	TraesCS2B01G204600	7	Dihydroflavonol-4-reductase
chr2B	gene	184407899	184410259	-	TraesCS2B01G204700	7	Glucan endo-1,3-beta-glucosidase 3
chr2B	gene	184489796	184493848	+	TraesCS2B01G204800	7	Ribosome biogenesis protein WDR12 homolog
chr2B	gene	184494691	184495212	+	TraesCS2B01G204900	7	IgA FC receptor
chr2B	gene	184513528	184514001	+	TraesCS2B01G205000	7	IgA FC receptor
chr2B	gene	184572540	184638093	+	TraesCS2B01G205100	7	IgA FC receptor
chr2B	gene	184577512	184578290	+	TraesCS2B01G205200	7	IgA FC receptor
chr2B	gene	184654961	184655743	+	TraesCS2B01G205300	7	Snake venom serine proteinase 1
chr2B	gene	184661116	184661722	+	TraesCS2B01G205400	7	Hydroxyproline-rich glycoprotein family protein, putative
chr2B	gene	184662116	184663437	-	TraesCS2B01G205500	7	RING/U-box superfamily protein
chr2B	gene	184770885	184771670	+	TraesCS2B01G205600	7	Leguminosin group485 secreted peptide
chr2B	gene	184772883	184775076	+	TraesCS2B01G205700	7	RNA binding protein
chr2B	gene	184800227	184801099	+	TraesCS2B01G205800	7	IgA FC receptor
chr2B	gene	184876969	184877841	+	TraesCS2B01G205900	7	IgA FC receptor
chr2B	gene	184899828	184900529	+	TraesCS2B01G206000	7	IgA FC receptor
chr2B	gene	184909668	184910450	+	TraesCS2B01G206100	7	IgA FC receptor
chr2B	gene	184930648	184952290	+	TraesCS2B01G206200	7	IgA FC receptor
chr2B	gene	184955925	184961144	-	TraesCS2B01G206300	7	Multifunctional CCA protein
chr2B	gene	185080019	185084989	+	TraesCS2B01G206400	7	Smr domain-containing protein, putative
chr2B	gene	185761088	185762547	-	TraesCS2B01G206500	7	CsAtPR5
chr2B	gene	185769889	185772567	+	TraesCS2B01G206600	7	F-box family protein
chr2B	gene	185793910	185794682	+	TraesCS2B01G206700	7	Plant invertase/pectin methylesterase inhibitor
chr2B	gene	185797238	185798788	+	TraesCS2B01G206800	7	Pentatricopeptide repeat-containing family protein
chr2B	gene	185800522	185804102	+	TraesCS2B01G206900	7	Disease resistance protein (TIR-NBS-LRR class) family
chr2B	gene	185806065	185809469	-	TraesCS2B01G207000	7	Pentatricopeptide repeat-containing protein
chr2B	gene	185812484	185815947	-	TraesCS2B01G207100	7	COBW domain-containing protein 1
chr2B	gene	186311701	186313229	+	TraesCS2B01G207200	7	Thaumatin
chr2B	gene	186314840	186375161	-	TraesCS2B01G207300	7	DNA ligase
chr2B	gene	188020910	188023533	-	TraesCS2B01G207400	7	Protein DETOXIFICATION
chr2B	gene	188149190	188151658	-	TraesCS2B01G207500	7	regulatory-associated protein of TOR 2 (RAPTOR2)
chr2B	gene	188255556	188261437	-	TraesCS2B01G207600	7	tRNA-specific 2-thiouridylase MnmA 2
chr2B	gene	188460858	188462037	+	TraesCS2B01G207700	7	F-box family protein
chr2B	gene	188469320	188470714	-	TraesCS2B01G207800	7	Zinc finger family protein
chr2B	gene	188714843	188717312	+	TraesCS2B01G207900	7	Myosin heavy chain-like protein
chr2B	gene	188719038	188720872	+	TraesCS2B01G208000	7	SNAP25 homologous protein SNAP33
chr2B	gene	188812253	188814311	+	TraesCS2B01G208100	7	Heparanase, putative
chr2B	gene	189593144	189604410	+	TraesCS2B01G208200	7	S phase cyclin A-associated protein in the endoplasmic reticulum
chr2B	gene	189606779	189608966	-	TraesCS2B01G208300	7	F-box family protein
chr2B	gene	189617277	189632096	-	TraesCS2B01G208400	7	DNA/RNA helicase protein
chr2B	gene	189745074	189745820	-	TraesCS2B01G208500	7	EID1-like F-box protein 2
chr2B	gene	189748002	189748943	-	TraesCS2B01G208600	7	Bifunctional inhibitor/lipid-transfer protein/seed storage 2S albumin superfamily protein
chr2B	gene	190012280	190020183	+	TraesCS2B01G208700	7	DNA repair protein-like protein
chr2B	gene	190022222	190027000	-	TraesCS2B01G208800	7	tRNA guanosine-2'-O-methyltransferase
chr2B	gene	190195304	190198777	+	TraesCS2B01G208900	7	Receptor kinase
chr2B	gene	190233897	190238843	-	TraesCS2B01G209000	7	Saccharopine dehydrogenase
chr2B	gene	190658232	190661063	+	TraesCS2B01G209100	7	Eukaryotic translation initiation factor 5A
chr2B	gene	190968689	190971867	+	TraesCS2B01G209200	7	WRKY transcription factor, putative
chr2B	gene	191537991	191543313	+	TraesCS2B01G209300	7	Kinase superfamily protein
chr2B	gene	191736829	191737905	-	TraesCS2B01G209400	7	Protein-tyrosine phosphatase mitochondrial 1-like protein
chr2B	gene	191742224	191744048	+	TraesCS2B01G209500	7	Formin-like protein
chr2B	gene	191747275	191752326	+	TraesCS2B01G209600	7	Formin-like protein
chr2B	gene	191877848	191879409	+	TraesCS2B01G209700	7	transmembrane protein
chr2B	gene	192359982	192365435	+	TraesCS2B01G209800	7	S-acyltransferase
chr2B	gene	192367100	192368095	-	TraesCS2B01G209900	7	Son of sevenless
chr2B	gene	192437025	192438366	+	TraesCS2B01G210000	7	Mediator of RNA polymerase II transcription subunit 10
chr2B	gene	192439965	192442217	-	TraesCS2B01G210100	7	Protein transport protein GOT1
chr2B	gene	193210413	193210907	-	TraesCS2B01G210200	7	RAN GTPASE ACTIVATING protein 2
chr2B	gene	193390059	193390313	+	TraesCS2B01G210300	7	CLAVATA3/ESR (CLE)-related 25-like protein
chr2B	gene	193390788	193391611	+	TraesCS2B01G210400	7	Zinc finger SWIM domain-containing protein 7
chr2B	gene	193393651	193394190	-	TraesCS2B01G210500	7	Zinc finger protein, putative
chr2B	gene	194378707	194380651	+	TraesCS2B01G210600	7	GH3.3
chr2B	gene	194635333	194645854	+	TraesCS2B01G210700	7	Eukaryotic aspartyl protease family protein
chr2B	gene	194651350	194651794	+	TraesCS2B01G210800	7	L-lactate dehydrogenase 2
chr2B	gene	194822962	194824014	-	TraesCS2B01G210900	7	Short-chain dehydrogenase/reductase
chr2B	gene	194857413	194858693	+	TraesCS2B01G211000	7	Hyccin
chr2B	gene	194906992	194907441	-	TraesCS2B01G211100	7	Gibberellin regulated protein
chr2B	gene	194953839	194954772	-	TraesCS2B01G211200	7	RING/FYVE/PHD-type zinc finger family protein
chr2B	gene	194995131	194996083	-	TraesCS2B01G211300	7	Chemotaxis response regulator protein-glutamate methylesterase
chr2B	gene	194996933	194997850	-	TraesCS2B01G211400	7	Ribonuclease R
chr2B	gene	195005077	195006094	-	TraesCS2B01G211500	7	UPF0173 metal-dependent hydrolase Xaut_3786
chr2B	gene	195166810	195167668	-	TraesCS2B01G211600	7	Nitrilase 2
chr2B	gene	195169225	195170178	-	TraesCS2B01G211700	7	F-box/LRR-repeat protein family
chr2B	gene	195455768	195456855	+	TraesCS2B01G211800	7	endomembrane-type CA-ATPase 4
chr2B	gene	195529348	195531089	+	TraesCS2B01G211900	7	glutamyl-tRNA (Gln) amidotransferase subunit A (DUF620)
chr2B	gene	195691320	195693921	-	TraesCS2B01G212000	7	Pentatricopeptide repeat-containing protein
chr2B	gene	196011352	196012176	+	TraesCS2B01G212100	7	GPI-anchored adhesin-like protein, putative (DUF3741)
chr2B	gene	196147366	196148340	+	TraesCS2B01G212200	7	#N/A
chr2B	gene	196192778	196194295	-	TraesCS2B01G212300	7	GRAS transcription factor
chr2B	gene	196540812	196541643	-	TraesCS2B01G212400	7	LOB domain-containing protein, putative
chr2B	gene	197147365	197152633	-	TraesCS2B01G212500	7	UPF0553 protein
chr2B	gene	197208147	197210420	+	TraesCS2B01G212600	7	DUF936 family protein
chr2B	gene	197211103	197212413	-	TraesCS2B01G212700	7	basic helix-loop-helix (bHLH) DNA-binding superfamily protein
chr2B	gene	197233735	197238245	+	TraesCS2B01G212800	7	Mitotic checkpoint protein bub3.1
chr2B	gene	197507961	197508623	+	TraesCS2B01G212900	7	Zinc finger protein
chr2B	gene	197681873	197686903	+	TraesCS2B01G213000	7	Fatty-acid desaturase
chr2B	gene	197701663	197701932	-	TraesCS2B01G213100	7	FMN-dependent NADH-azoreductase
chr2B	gene	197704322	197709492	-	TraesCS2B01G213200	7	Formin-like protein
chr2B	gene	197717909	197720495	+	TraesCS2B01G213300	7	Pentatricopeptide repeat-containing protein
chr2B	gene	197721988	197726261	-	TraesCS2B01G213400	7	Interferon-related developmental regulator 1
chr2B	gene	197989008	197992165	+	TraesCS2B01G213500	7	Enterobactin synthase component E
chr2B	gene	198069529	198073187	+	TraesCS2B01G213600	7	Enterobactin synthase component E
chr2B	gene	198356672	198362956	-	TraesCS2B01G213700	7	BTB/POZ domain-containing protein
chr2B	gene	198540969	198545139	-	TraesCS2B01G213800	7	Eukaryotic peptide chain release factor subunit 1-1
chr2B	gene	198636356	198637531	+	TraesCS2B01G213900	7	U-box domain-containing protein 4
chr2B	gene	198756155	198760180	-	TraesCS2B01G214000	7	GDSL esterase/lipase
chr2B	gene	199011247	199019318	+	TraesCS2B01G214100	7	SUMO-activating enzyme 2
chr2B	gene	199020510	199021040	-	TraesCS2B01G214200	7	Ribosomal RNA small subunit methyltransferase A
chr2B	gene	199122460	199123426	-	TraesCS2B01G214300	7	GDSL esterase/lipase
chr2B	gene	199221136	199222531	-	TraesCS2B01G214400	7	Vesicle-associated 1-1-like protein
chr2B	gene	199467038	199467784	+	TraesCS2B01G214500	7	#N/A
chr2B	gene	199530429	199532216	+	TraesCS2B01G214600	7	GRAS transcription factor
chr2B	gene	199761815	199765748	-	TraesCS2B01G214700	7	Glycosyltransferase
chr2B	gene	200014136	200019736	+	TraesCS2B01G214800	7	ZCW7
chr2B	gene	200081433	200082380	-	TraesCS2B01G214900	7	ZCF37, putative
chr2B	gene	200382984	200385427	+	TraesCS2B01G215000	7	Transferase
chr2B	gene	200470815	200473221	-	TraesCS2B01G215100	7	Transferase
chr2B	gene	200566139	200572398	+	TraesCS2B01G215200	7	NADH dehydrogenase (Ubiquinone) iron-sulfur protein 4, mitochondrial
chr2B	gene	200572827	200573807	-	TraesCS2B01G215300	7	Seed dormancy protein
chr2B	gene	200690011	200690854	-	TraesCS2B01G215400	7	Lipid transfer protein
chr2B	gene	200863705	200864349	-	TraesCS2B01G215500	7	Non-specific lipid-transfer protein-like protein
chr2B	gene	200896772	200897422	+	TraesCS2B01G215600	7	Lipid transfer protein
chr2B	gene	200902022	200906193	-	TraesCS2B01G215700	7	Valine--tRNA ligase
chr2B	gene	201365910	201367347	+	TraesCS2B01G215800	7	Glycine-rich protein
chr2B	gene	201369165	201376213	-	TraesCS2B01G215900	7	Acetylglutamate kinase
chr2B	gene	201386463	201387422	-	TraesCS2B01G216000	7	Protein kinase superfamily protein
chr2B	gene	201463248	201472863	-	TraesCS2B01G216100	7	Calcium-binding protein 39, putative, expressed
chr2B	gene	201769193	201770506	-	TraesCS2B01G216200	7	Calcium-dependent lipid-binding domain-containing protein
chr2B	gene	202154988	202157126	-	TraesCS2B01G216300	7	U-box domain-containing protein
chr2B	gene	202482266	202485595	+	TraesCS2B01G216400	7	Aldehyde dehydrogenase
chr2B	gene	202596102	202598426	+	TraesCS2B01G216500	7	BTB/POZ domain-containing protein
chr2B	gene	202739368	202742839	+	TraesCS2B01G216600	7	RNA-binding protein
chr2B	gene	202904032	202906088	-	TraesCS2B01G216700	7	Cytochrome b561 and DOMON domain-containing protein
chr2B	gene	202919595	202921502	-	TraesCS2B01G216800	7	Kinase family protein
chr2B	gene	203902992	203905248	-	TraesCS2B01G216900	7	CsAtPR5
chr2B	gene	204776777	204778513	+	TraesCS2B01G217000	7	rRNA N-glycosidase
chr2B	gene	204916264	204918520	-	TraesCS2B01G217100	7	CsAtPR5
chr2B	gene	205479535	205480131	-	TraesCS2B01G217200	7	maternal effect embryo arrest 60
chr2B	gene	205642581	205647084	+	TraesCS2B01G217300	7	Protein yippee-like
chr2B	gene	206109893	206117059	+	TraesCS2B01G217400	7	WRKY transcription factor
chr2B	gene	206119275	206120939	-	TraesCS2B01G217500	7	GRAS transcription factor
chr2B	gene	206193585	206193992	+	TraesCS2B01G217600	7	10 kDa chaperonin
chr2B	gene	206368652	206376196	+	TraesCS2B01G217700	7	1-phosphatidylinositol-3-phosphate 5-kinase
chr2B	gene	206675831	206681242	+	TraesCS2B01G217800	7	Proteasome subunit alpha type
chr2B	gene	206688731	206690214	+	TraesCS2B01G217900	7	F-box protein
chr2B	gene	206736871	206740914	+	TraesCS2B01G218000	7	RNA-binding domain CCCH-type zinc finger protein
chr2B	gene	206752275	206755388	-	TraesCS2B01G218100	7	Mitochondrial transcription termination factor family protein
chr2B	gene	207060535	207062072	+	TraesCS2B01G218200	7	Sorbitol transporter
chr2B	gene	207100458	207102123	+	TraesCS2B01G218300	7	Polyol transporter
chr2B	gene	207471211	207472846	+	TraesCS2B01G218400	7	Polyol transporter
chr2B	gene	207477756	207478175	-	TraesCS2B01G218500	7	#N/A
chr2B	gene	207481927	207483695	+	TraesCS2B01G218600	7	Polyol transporter
chr2B	gene	207598638	207600444	-	TraesCS2B01G218700	7	Polyol transporter
chr2B	gene	208210912	208211847	-	TraesCS2B01G218800	7	Homeobox-leucine zipper family protein
chr2B	gene	208623723	208626988	-	TraesCS2B01G218900	7	Zinc finger protein-like protein
chr2B	gene	209084576	209095584	-	TraesCS2B01G219000	7	Alpha-1,6-mannosyl-glycoprotein 2-beta-N-acetylglucosaminyltransferase
chr2B	gene	209096964	209099969	-	TraesCS2B01G219100	7	RuvB-like helicase
chr2B	gene	209250283	209252941	+	TraesCS2B01G219200	7	Transporter-related family protein
chr2B	gene	209436682	209437948	+	TraesCS2B01G219300	7	BES1/BZR1 homolog 1
chr2B	gene	209826145	209827410	+	TraesCS2B01G219400	7	Geranylgeranyl pyrophosphate synthase
chr2B	gene	209830841	209831674	+	TraesCS2B01G219500	7	High affinity cationic amino acid transporter 1
chr2B	gene	210014497	210015234	+	TraesCS2B01G219600	7	Glycogen/starch synthases, ADP-glucose type
chr2B	gene	210259565	210264633	-	TraesCS2B01G219700	7	Major facilitator superfamily protein
chr2B	gene	210454067	210456341	+	TraesCS2B01G219800	7	Bet1-like protein
chr2B	gene	210457038	210458243	+	TraesCS2B01G219900	7	Cysteine proteinase
chr2B	gene	210462884	210467780	-	TraesCS2B01G220000	7	Succinate--CoA ligase [ADP-forming] subunit alpha
chr2B	gene	210652278	210653431	-	TraesCS2B01G220100	7	Chlorophyll a-b binding protein, chloroplastic
chr2B	gene	210663204	210665837	-	TraesCS2B01G220200	7	Ubiquitin-conjugating enzyme E2, putative
chr2B	gene	210667449	210669437	-	TraesCS2B01G220300	7	Glucan endo-1,3-beta-glucosidase, putative
chr2B	gene	210701987	210703399	-	TraesCS2B01G220400	7	HXXXD-type acyl-transferase family protein
chr2B	gene	210828637	210831036	-	TraesCS2B01G220500	7	vacuolar sorting-associated protein (DUF946)
chr2B	gene	210839840	210846768	-	TraesCS2B01G220600	7	Pimeloyl-[acyl-carrier protein] methyl ester esterase
chr2B	gene	210930709	210932721	-	TraesCS2B01G220700	7	Lectin receptor kinase
chr2B	gene	211009452	211009923	-	TraesCS2B01G220800	7	SAUR-like auxin-responsive protein family, putative
chr2B	gene	211153227	211155260	+	TraesCS2B01G220900	7	Lectin receptor kinase
chr2B	gene	211157393	211157835	+	TraesCS2B01G221000	7	Glycosyltransferase
chr2B	gene	211187306	211189345	+	TraesCS2B01G221100	7	Lectin receptor kinase
chr2B	gene	211191392	211193401	+	TraesCS2B01G221200	7	Lectin receptor kinase
chr2B	gene	211194901	211196610	+	TraesCS2B01G221300	7	#N/A
chr2B	gene	211210649	211214738	-	TraesCS2B01G221400	7	S-acyltransferase
chr2B	gene	211377146	211379401	+	TraesCS2B01G221500	7	Beta-hexosaminidase
chr2B	gene	211525783	211535313	+	TraesCS2B01G221600	7	Importin-5
chr2D	gene	145396218	145400687	-	TraesCS2D01G197800	8	Protein yippee-like
chr2D	gene	145673047	145673643	+	TraesCS2D01G197900	8	maternal effect embryo arrest 60
chr2D	gene	145682869	145683351	-	TraesCS2D01G198000	8	Zinc finger A20 and AN1 domain stress-associated protein
chr2D	gene	145885591	145892747	+	TraesCS2D01G198100	8	WRKY transcription factor
chr2D	gene	145894004	145895671	-	TraesCS2D01G198200	8	GRAS transcription factor
chr2D	gene	146300832	146308440	+	TraesCS2D01G198300	8	1-phosphatidylinositol-3-phosphate 5-kinase
chr2D	gene	146395240	146400127	+	TraesCS2D01G198400	8	Proteasome subunit alpha type
chr2D	gene	147229886	147233616	-	TraesCS2D01G198500	8	Mitochondrial transcription termination factor family protein
chr2D	gene	147351738	147354029	+	TraesCS2D01G198600	8	Sorbitol transporter
chr2D	gene	147426038	147427703	+	TraesCS2D01G198700	8	Polyol transporter
chr2D	gene	147937936	147939569	+	TraesCS2D01G198800	8	Polyol transporter
chr2D	gene	147953455	147955137	+	TraesCS2D01G198900	8	Polyol transporter
chr2D	gene	147958638	147959108	+	TraesCS2D01G199000	8	myb domain protein 65
chr2D	gene	147966608	147968586	-	TraesCS2D01G199100	8	Polyol transporter
chr2D	gene	148855464	148856413	-	TraesCS2D01G199200	8	Homeobox-leucine zipper family protein
chr2D	gene	149681095	149684069	-	TraesCS2D01G199300	8	Zinc finger protein-like protein
chr2D	gene	150379499	150390348	-	TraesCS2D01G199400	8	Alpha-1,6-mannosyl-glycoprotein 2-beta-N-acetylglucosaminyltransferase
chr2D	gene	150391253	150394744	-	TraesCS2D01G199500	8	RuvB-like helicase
chr2D	gene	150626063	150628933	+	TraesCS2D01G199600	8	Transporter-related family protein
chr2D	gene	150918706	150919977	+	TraesCS2D01G199700	8	Geranylgeranyl pyrophosphate synthase
chr2D	gene	150922462	150925506	+	TraesCS2D01G199800	8	DUF2921 family protein
chr2D	gene	151325661	151326908	+	TraesCS2D01G199900	8	BES1/BZR1 homolog 1
chr2D	gene	151437716	151438453	+	TraesCS2D01G200000	8	Glycogen/starch synthases, ADP-glucose type
chr2D	gene	151484142	151488358	-	TraesCS2D01G200100	8	5-formyltetrahydrofolate cyclo-ligase
chr2D	gene	152002061	152002324	+	TraesCS2D01G200200	8	P-loop containing nucleoside triphosphate hydrolases superfamily protein
chr2D	gene	152020588	152025378	-	TraesCS2D01G200300	8	Major facilitator superfamily protein
chr2D	gene	152094334	152097151	+	TraesCS2D01G200400	8	Bet1-like protein
chr2D	gene	152097422	152098713	+	TraesCS2D01G200500	8	Cysteine proteinase
chr2D	gene	152103694	152108706	-	TraesCS2D01G200600	8	Succinate--CoA ligase [ADP-forming] subunit alpha
chr2D	gene	152627484	152628812	-	TraesCS2D01G200700	8	Chlorophyll a-b binding protein, chloroplastic
chr2D	gene	152645194	152656115	-	TraesCS2D01G200800	8	Constitutive photomorphogenesis protein 10
chr2D	gene	152658434	152660882	-	TraesCS2D01G200900	8	Ubiquitin-conjugating enzyme E2, putative
chr2D	gene	152662673	152664685	-	TraesCS2D01G201000	8	Glucan endo-1,3-beta-glucosidase, putative
chr2D	gene	152820794	152822209	-	TraesCS2D01G201100	8	HXXXD-type acyl-transferase family protein
chr2D	gene	152858047	152860296	-	TraesCS2D01G201200	8	vacuolar sorting-associated protein (DUF946)
chr2D	gene	152867028	152873731	-	TraesCS2D01G201300	8	Pimeloyl-[acyl-carrier protein] methyl ester esterase
chr2D	gene	153001051	153003090	-	TraesCS2D01G201400	8	Lectin receptor kinase
chr2D	gene	153002618	153003010	+	TraesCS2D01G201500	8	GMP synthase [glutamine-hydrolyzing]
chr2D	gene	153047500	153047841	-	TraesCS2D01G201600	8	SAUR-like auxin-responsive protein family, putative
chr2D	gene	153272091	153274130	+	TraesCS2D01G201700	8	Lectin receptor kinase
chr2D	gene	153791687	153801568	-	TraesCS2D01G201800	8	S-acyltransferase
chr2D	gene	153805614	153807527	+	TraesCS2D01G201900	8	Beta-hexosaminidase
chr2D	gene	154098757	154107676	+	TraesCS2D01G202000	8	Importin-5
chr2D	gene	154170777	154171981	+	TraesCS2D01G202100	8	Ethylene-responsive transcription factor
chr2D	gene	154181407	154184121	-	TraesCS2D01G202200	8	Tubulin alpha chain
chr2D	gene	154291888	154292910	+	TraesCS2D01G202300	8	CELLULOSE SYNTHASE INTERACTIVE 3
chr2D	gene	154624316	154630950	+	TraesCS2D01G202400	8	DNA repair protein-like protein
chr2D	gene	154632765	154633361	-	TraesCS2D01G202500	8	Small ubiquitin-related modifier
chr2D	gene	154837127	154839220	+	TraesCS2D01G202600	8	Receptor protein kinase, putative
chr2D	gene	155117185	155122735	+	TraesCS2D01G202700	8	FMN binding
chr2D	gene	155159167	155159991	-	TraesCS2D01G202800	8	#N/A
chr2D	gene	155161975	155166402	+	TraesCS2D01G202900	8	CMP-sialic acid transporter-like protein
chr2D	gene	155412383	155415803	-	TraesCS2D01G203000	8	carboxyl-terminal peptidase, putative (DUF239)
chr2D	gene	155450699	155456120	-	TraesCS2D01G203100	8	Disease resistance protein RPM1
chr2D	gene	155475646	155477626	-	TraesCS2D01G203200	8	Receptor-like protein kinase
chr2D	gene	155478643	155485731	-	TraesCS2D01G203300	8	Zinc finger FYVE domain-containing protein 1
chr2D	gene	155506499	155506870	-	TraesCS2D01G203400	8	Transcription factor jumonji (jmjC) domain-containing protein
chr2D	gene	155509422	155514035	-	TraesCS2D01G203500	8	Adenylyl-sulfate kinase
chr2D	gene	155547043	155548889	-	TraesCS2D01G203600	8	Enkurin-like domain
chr2D	gene	155551917	155552264	-	TraesCS2D01G203700	8	Stress induced protein
chr2D	gene	155555999	155556454	-	TraesCS2D01G203800	8	40S ribosomal protein S13
chr2D	gene	155734052	155736862	-	TraesCS2D01G203900	8	Kinase, putative
chr2D	gene	155825833	155826135	-	TraesCS2D01G204000	8	Surface presentation of antigens protein SpaO
chr2D	gene	155830514	155834020	-	TraesCS2D01G204100	8	GDP-fucose protein O-fucosyltransferase 2
chr2D	gene	155973385	155973723	-	TraesCS2D01G204200	8	cDNA clone:J013105D21, full insert sequence
chr2D	gene	155978432	155980283	-	TraesCS2D01G204300	8	DUF868 family protein (DUF868)
chr2D	gene	156591937	156594759	+	TraesCS2D01G204400	8	Phenylalanine ammonia-lyase
chr2D	gene	156595695	156597647	-	TraesCS2D01G204500	8	Pentatricopeptide repeat-containing protein
chr2D	gene	156597847	156601216	+	TraesCS2D01G204600	8	Protein BRICK 1-like protein
chr2D	gene	156707471	156709594	+	TraesCS2D01G204700	8	Phenylalanine ammonia-lyase
chr2D	gene	156710289	156713900	-	TraesCS2D01G204800	8	Ubiquitin thioesterase
chr2D	gene	156824830	156827982	-	TraesCS2D01G204900	8	WD-repeat protein, putative
chr2D	gene	157014879	157018410	+	TraesCS2D01G205000	8	Pre-mRNA-splicing factor 18
chr2D	gene	157018381	157019332	-	TraesCS2D01G205100	8	YABBY transcription factor
chr2D	gene	157118736	157127123	+	TraesCS2D01G205200	8	Transporter-related family protein
chr2D	gene	157119913	157124217	+	TraesCS2D01G205300	8	#N/A
chr2D	gene	157131617	157133965	+	TraesCS2D01G205400	8	pre-mRNA-splicing factor
chr2D	gene	157136551	157139313	+	TraesCS2D01G205500	8	Disease resistance protein
chr2D	gene	157144010	157147793	+	TraesCS2D01G205600	8	Chalcone--flavonone isomerase
chr2D	gene	157380890	157385460	+	TraesCS2D01G205700	8	Vacuole membrane-like protein
chr2D	gene	157885927	157892046	+	TraesCS2D01G205800	8	Protein TIME FOR COFFEE
chr2D	gene	158275299	158284205	-	TraesCS2D01G205900	8	Ribosome recycling factor
chr2D	gene	158673064	158682968	+	TraesCS2D01G206000	8	Blue copper protein
chr2D	gene	158789724	158793225	+	TraesCS2D01G206100	8	carboxyl-terminal peptidase, putative (DUF239)
chr2D	gene	159317017	159340571	+	TraesCS2D01G206200	8	Insulin-degrading enzyme
chr2D	gene	159573811	159576334	+	TraesCS2D01G206300	8	Aquaporin
chr2D	gene	159686970	159690055	-	TraesCS2D01G206400	8	Zinc finger AN1 and C2H2 domain stress-associated protein
chr2D	gene	159849415	159851422	+	TraesCS2D01G206500	8	Maturase K
chr2D	gene	159852498	159854579	+	TraesCS2D01G206600	8	Lectin receptor kinase
chr2D	gene	159861209	159862030	-	TraesCS2D01G206700	8	Protein-lysine N-methyltransferase rrg1
chr2D	gene	160211067	160211606	-	TraesCS2D01G206800	8	Copper transporter, putative
chr2D	gene	160598161	160599194	+	TraesCS2D01G206900	8	Remorin
chr2D	gene	160601588	160606776	-	TraesCS2D01G207000	8	40S ribosomal protein S27
chr2D	gene	160606981	160608691	+	TraesCS2D01G207100	8	Src substrate cortactin
chr2D	gene	160613354	160614358	+	TraesCS2D01G207200	8	Leucine-rich repeat receptor-like protein kinase family protein
chr2D	gene	160942520	160943759	+	TraesCS2D01G207300	8	Cobalt-precorrin-5B C(1)-methyltransferase
chr2D	gene	161373811	161376896	-	TraesCS2D01G207400	8	Calcium-dependent protein kinase
chr2D	gene	161527738	161528977	-	TraesCS2D01G207500	8	senescence regulator (Protein of unknown function, DUF584)
chr2D	gene	161643621	161647061	+	TraesCS2D01G207600	8	Protein TIC 20, chloroplastic
chr2D	gene	161649141	161650777	-	TraesCS2D01G207700	8	OPC-8:0 CoA ligase1
chr2D	gene	161899907	161902296	+	TraesCS2D01G207800	8	Zinc finger CCCH domain-containing protein
chr2D	gene	161903744	161909530	-	TraesCS2D01G207900	8	HVA22-like protein
chr2D	gene	162151977	162155491	+	TraesCS2D01G208000	8	Arginine-glutamic acid dipeptide repeats protein
chr2D	gene	162156547	162160809	-	TraesCS2D01G208100	8	Receptor kinase
chr2D	gene	162255487	162257756	-	TraesCS2D01G208200	8	SET-domain containing protein lysine methyltransferase family protein
chr2D	gene	162499338	162505697	+	TraesCS2D01G208300	8	Exocyst complex component EXO84C
chr2D	gene	162506050	162507131	-	TraesCS2D01G208400	8	cysteine-rich/transmembrane domain A-like protein
chr2D	gene	162889761	162891110	-	TraesCS2D01G208500	8	Scarecrow transcription factor family protein
chr2D	gene	163013605	163019112	+	TraesCS2D01G208600	8	Peptidyl-prolyl cis-trans isomerase chloroplastic-like
chr2D	gene	163019342	163020334	-	TraesCS2D01G208700	8	alpha/beta-Hydrolases superfamily protein
chr2D	gene	163022286	163022856	-	TraesCS2D01G208800	8	Cell wall protein
chr2D	gene	164284822	164286780	+	TraesCS2D01G208900	8	Equilibrative nucleoside transporter
chr2D	gene	164388156	164394193	+	TraesCS2D01G209000	8	Transcription factor jumonji domain-containing protein
chr2D	gene	164528093	164533995	+	TraesCS2D01G209100	8	YGGT family protein
chr2D	gene	164744292	164746400	+	TraesCS2D01G209200	8	transmembrane protein
chr2D	gene	164991098	164996844	-	TraesCS2D01G209300	8	Protein kinase-like
chr2D	gene	165333435	165340816	+	TraesCS2D01G209400	8	Laccase
chr2D	gene	165437657	165438237	-	TraesCS2D01G209500	8	#N/A
chr2D	gene	165467233	165468498	-	TraesCS2D01G209600	8	Myb transcription factor
chr2D	gene	165475505	165480222	-	TraesCS2D01G209700	8	3'(2'),5'-bisphosphate nucleotidase 1
chr2D	gene	165483531	165485585	-	TraesCS2D01G209800	8	Laccase
chr2D	gene	165540208	165541158	-	TraesCS2D01G209900	8	Chlorophyll a-b binding protein, chloroplastic
chr2D	gene	165541918	165546766	-	TraesCS2D01G210000	8	Protein THYLAKOID FORMATION1, chloroplastic
chr2D	gene	166105507	166109659	+	TraesCS2D01G210100	8	Vesicle-associated 4-2-like protein
chr2D	gene	166118616	166119213	-	TraesCS2D01G210200	8	#N/A
chr2D	gene	166136857	166137075	+	TraesCS2D01G210300	8	Wound-responsive family protein
chr2D	gene	166203174	166204376	-	TraesCS2D01G210400	8	Membrane lipoprotein lipid attachment site-containing protein-like
chr2D	gene	166863789	166865663	-	TraesCS2D01G210500	8	U-box domain-containing protein 4
chr2D	gene	166866266	166866545	-	TraesCS2D01G210600	8	#N/A
chr2D	gene	167428222	167428869	+	TraesCS2D01G210700	8	Late embryogenesis abundant (LEA) hydroxyproline-rich glycoprotein family
chr2D	gene	167549233	167549646	-	TraesCS2D01G210800	8	Auxin-induced protein 5NG4
chr2D	gene	167705217	167705774	-	TraesCS2D01G210900	8	carboxylate clamp-TPR protein (DUF1685)
chr2D	gene	168130416	168132118	-	TraesCS2D01G211000	8	F-box protein
chr2D	gene	168234646	168236479	+	TraesCS2D01G211100	8	Organic cation/carnitine transporter
chr2D	gene	168385958	168394923	-	TraesCS2D01G211200	8	Myosin-related family protein
chr2D	gene	168425012	168427263	+	TraesCS2D01G211300	8	Membrane protein insertase YidC
chr2D	gene	168597082	168599706	+	TraesCS2D01G211400	8	Heat shock transcription factor
chr2D	gene	168640148	168644265	+	TraesCS2D01G211500	8	Sphingosine kinase, putative
chr2D	gene	169034240	169043713	+	TraesCS2D01G211600	8	B3 domain-containing protein
chr2D	gene	169950668	169978847	+	TraesCS2D01G211700	8	Zinc transporter 5
chr2D	gene	169986457	169987885	-	TraesCS2D01G211800	8	Cotton fiber expressed protein
chr2D	gene	170405189	170408042	+	TraesCS2D01G211900	8	#N/A
chr2D	gene	170443080	170448518	+	TraesCS2D01G212000	8	Elongator complex protein 1
chr2D	gene	170448622	170453885	-	TraesCS2D01G212100	8	Arf GTPase activating protein
chr2D	gene	170479316	170480767	-	TraesCS2D01G212200	8	Glycosyltransferase
chr2D	gene	170606926	170607150	-	TraesCS2D01G212300	8	Methionyl-tRNA synthetase
chr2D	gene	170611588	170625165	-	TraesCS2D01G212400	8	Phospholipid-transporting ATPase
chr2D	gene	170778863	170780994	+	TraesCS2D01G212500	8	Internal alternative NAD(P)H-ubiquinone oxidoreductase A1, mitochondrial
chr2D	gene	170810046	170814071	-	TraesCS2D01G212600	8	Secretory carrier-associated membrane protein
chr2D	gene	171444524	171444835	-	TraesCS2D01G212700	8	Histone H4
chr2D	gene	172391389	172412051	-	TraesCS2D01G212800	8	Brefeldin A-inhibited guanine nucleotide-exchange protein
chr2D	gene	172816204	172821520	-	TraesCS2D01G212900	8	lysine ketoglutarate reductase trans-splicing-like protein (DUF707)
chr2D	gene	172822300	172826379	-	TraesCS2D01G213000	8	Bromodomain protein
chr2D	gene	172992231	172998385	-	TraesCS2D01G213100	8	Kinase
chr2D	gene	173003009	173012375	-	TraesCS2D01G213200	8	Kinesin-like protein
chr2D	gene	174239833	174240153	+	TraesCS2D01G213300	8	Cytochrome C oxidase biogenesis Cmc1-like protein
chr2D	gene	174246688	174247652	+	TraesCS2D01G213400	8	Cytochrome c6
chr2D	gene	174322158	174325431	+	TraesCS2D01G213500	8	Cytochrome P450
chr2D	gene	174429473	174448316	+	TraesCS2D01G213600	8	alpha 1,4-glycosyltransferase family protein
chr2D	gene	174456787	174458347	-	TraesCS2D01G213700	8	Cytochrome P450, putative
chr2D	gene	174575736	174576567	-	TraesCS2D01G213800	8	Fucoxanthin-chlorophyll a-c binding protein C, chloroplastic
chr2D	gene	174581674	174596912	-	TraesCS2D01G213900	8	Exostosin family protein-like protein
chr2D	gene	175300446	175301277	+	TraesCS2D01G214000	8	Disease resistance protein (TIR-NBS-LRR class)
chr2D	gene	175331191	175332702	+	TraesCS2D01G214100	8	NAC domain-containing protein, putative
chr2D	gene	175591758	175595763	+	TraesCS2D01G214200	8	Protein phosphatase-2c, putative
chr2D	gene	175819274	175827809	+	TraesCS2D01G214300	8	Protein DETOXIFICATION
chr2D	gene	175888295	175890151	+	TraesCS2D01G214400	8	Transcriptional factor B3 family protein / auxin-responsive factor AUX/IAA-like protein
chr2D	gene	176101684	176104285	+	TraesCS2D01G214500	8	Equilibrative nucleoside transporter family member protein
chr2D	gene	176160851	176162261	+	TraesCS2D01G214600	8	Octicosapeptide/Phox/Bem1p
chr2D	gene	176163193	176164192	-	TraesCS2D01G214700	8	Cytochrome b6-f complex iron-sulfur subunit
chr2D	gene	176165388	176170325	-	TraesCS2D01G214800	8	Receptor-type tyrosine-protein phosphatase
chr2D	gene	176517524	176524238	-	TraesCS2D01G214900	8	DNA repair family protein
chr2D	gene	177093539	177095162	+	TraesCS2D01G215000	8	Cyclin
chr2D	gene	177443329	177443883	-	TraesCS2D01G215100	8	Cellulose synthase-like protein
chr2D	gene	177460356	177461636	-	TraesCS2D01G215200	8	F-box family protein
chr2D	gene	177857639	177864866	-	TraesCS2D01G215300	8	Eukaryotic translation initiation factor 4G
chr2D	gene	178265626	178283603	+	TraesCS2D01G215400	8	Mammalian uncoordinated homology 13, domain 2
chr2D	gene	178286661	178287353	-	TraesCS2D01G215500	8	RNA-binding protein
chr2D	gene	178505683	178506348	+	TraesCS2D01G215600	8	Cyclin family protein
chr2D	gene	178528974	178529735	+	TraesCS2D01G215700	8	Zinc finger A20 and AN1 domain stress-associated protein
chr2D	gene	178667407	178668072	+	TraesCS2D01G215800	8	Cyclin family protein
chr2D	gene	178776692	178777384	-	TraesCS2D01G215900	8	RNA-binding protein
chr2D	gene	178853203	178853868	+	TraesCS2D01G216000	8	Cyclin family protein
chr2D	gene	178856112	178857323	-	TraesCS2D01G216100	8	F-box domain containing protein
chr2D	gene	179131938	179135010	+	TraesCS2D01G216200	8	Plant cadmium resistance protein
chr2D	gene	179167032	179168185	-	TraesCS2D01G216300	8	GPI-anchored protein LORELEI
chr2D	gene	179266403	179266534	+	TraesCS2D01G216400	8	Protein PsbN
chr2D	gene	179285780	179286418	-	TraesCS2D01G216500	8	Beige/BEACH and WD40 domain-containing protein
chr2D	gene	179352452	179355112	-	TraesCS2D01G216600	8	Mitochondrial pyruvate carrier
chr2D	gene	179661334	179663802	+	TraesCS2D01G216700	8	Serine/threonine-protein kinase
chr2D	gene	179690567	179696249	-	TraesCS2D01G216800	8	Cellulose synthase-like protein
chr2D	gene	179839181	179847370	-	TraesCS2D01G216900	8	Cellulose synthase-like protein
chr2D	gene	180085713	180088612	-	TraesCS2D01G217000	8	Cellulose synthase-like protein
chr2D	gene	180137639	180140811	-	TraesCS2D01G217100	8	Cellulose synthase-like protein
chr2D	gene	180324637	180328579	-	TraesCS2D01G217200	8	Cellulose synthase-like protein
chr2D	gene	180876841	180880724	+	TraesCS2D01G217300	8	Adenine nucleotide alpha hydrolases-like superfamily protein, putative
chr2D	gene	180926462	180933725	+	TraesCS2D01G217400	8	Serine/threonine-protein kinase
chr2D	gene	180990526	180994753	+	TraesCS2D01G217500	8	Serine/threonine-protein kinase
chr2D	gene	181256926	181262484	+	TraesCS2D01G217600	8	Serine/threonine-protein kinase
chr2D	gene	181285381	181286847	+	TraesCS2D01G217700	8	DNA topoisomerase 3-alpha
chr2D	gene	181298601	181299690	+	TraesCS2D01G217800	8	Mitochondrial metalloendopeptidase OMA1
chr2D	gene	181300685	181304869	-	TraesCS2D01G217900	8	RNA-binding family protein
chr2D	gene	181306347	181312622	-	TraesCS2D01G218000	8	V-type proton ATPase subunit H
chr2D	gene	181322848	181324289	-	TraesCS2D01G218100	8	Basic helix-loop-helix (BHLH) Transcription Factor
chr2D	gene	181435198	181437099	+	TraesCS2D01G218200	8	Pentatricopeptide repeat-containing protein
chr2D	gene	181485887	181486234	+	TraesCS2D01G218300	8	DNA-directed RNA polymerase subunit beta'
chr2D	gene	182371523	182372062	-	TraesCS2D01G218400	8	phosphatidyl inositol monophosphate 5 kinase
chr2D	gene	182374157	182375152	-	TraesCS2D01G218500	8	Phosphate-responsive 1 family protein
chr2D	gene	182568411	182569098	-	TraesCS2D01G218600	8	#N/A
chr2D	gene	182573791	182575914	-	TraesCS2D01G218700	8	Phenylalanine ammonia-lyase
chr2D	gene	182730357	182736051	+	TraesCS2D01G218800	8	Proteasome inhibitor-like protein
chr2D	gene	182779953	182781158	+	TraesCS2D01G218900	8	F-box family protein
chr2D	gene	182782245	182782655	-	TraesCS2D01G219000	8	#N/A
chr2D	gene	183377206	183379408	-	TraesCS2D01G219100	8	transmembrane protein, putative (Protein of unknown function, DUF538)
chr2D	gene	183619697	183629766	+	TraesCS2D01G219200	8	Disintegrin and metalloproteinase domain-containing protein 2
chr2D	gene	185366422	185367411	+	TraesCS2D01G219300	8	UPF0503 protein, chloroplastic
chr2D	gene	186313076	186315689	+	TraesCS2D01G219400	8	Syntaxin
chr2D	gene	186694556	186698024	+	TraesCS2D01G219500	8	Peptide chain release factor, putative
chr2D	gene	186773243	186776925	-	TraesCS2D01G219600	8	BTB/POZ domain-containing protein
chr2D	gene	186960338	186964310	-	TraesCS2D01G219700	8	Eukaryotic translation initiation factor-related family protein
chr2D	gene	186995581	186997635	-	TraesCS2D01G219800	8	Lectin receptor kinase
chr2D	gene	187107655	187109673	-	TraesCS2D01G219900	8	Receptor-like protein kinase
chr2D	gene	187126556	187130105	-	TraesCS2D01G220000	8	Isopentenyl-diphosphate delta-isomerase
chr2D	gene	187461673	187467591	-	TraesCS2D01G220100	8	Pentatricopeptide repeat-containing protein family
chr2D	gene	187529785	187531497	-	TraesCS2D01G220200	8	GRAS transcription factor
chr2D	gene	187641696	187646572	+	TraesCS2D01G220300	8	Formin-like protein
chr2D	gene	187647894	187648546	-	TraesCS2D01G220400	8	Histone H2A
chr2D	gene	187969085	187969805	-	TraesCS2D01G220500	8	Histone H2A
chr2D	gene	188280511	188281267	-	TraesCS2D01G220600	8	transmembrane protein, putative (DUF1218)
chr2D	gene	188426758	188431143	+	TraesCS2D01G220700	8	50S ribosomal protein L28
chr2D	gene	188432778	188433638	-	TraesCS2D01G220800	8	Oxygen-evolving enhancer protein 3-2, chloroplastic
chr2D	gene	188502651	188505329	-	TraesCS2D01G220900	8	Beta-amylase
chr2D	gene	188508580	188510849	-	TraesCS2D01G221000	8	Beta-amylase
chr2D	gene	188552662	188553120	-	TraesCS2D01G221100	8	Ryanodine receptor 3
chr2D	gene	188806529	188811378	+	TraesCS2D01G221200	8	Basic helix-loop-helix transcription factor
chr2D	gene	188812452	188813505	-	TraesCS2D01G221300	8	Blue copper protein
chr2D	gene	188832446	188835538	-	TraesCS2D01G221400	8	Receptor-like protein kinase, putative,expressed
chr2D	gene	188836242	188839085	+	TraesCS2D01G221500	8	Receptor-like protein kinase, putative,expressed
chr2D	gene	188881855	188882871	+	TraesCS2D01G221600	8	MBOAT (Membrane bound O-acyl transferase) family protein
chr2D	gene	188883880	188891379	-	TraesCS2D01G221700	8	Mitochondrial import inner membrane translocase subunit Tim21
chr2D	gene	189284855	189286870	+	TraesCS2D01G221800	8	Glucan endo-1,3-beta-glucosidase 3
chr2D	gene	189294913	189298133	-	TraesCS2D01G221900	8	Receptor-like protein kinase
chr2D	gene	189357014	189359569	+	TraesCS2D01G222000	8	Receptor-like protein kinase, putative,expressed
chr2D	gene	189370083	189376800	-	TraesCS2D01G222100	8	Receptor-like protein kinase, putative,expressed
chr2D	gene	189377137	189378033	+	TraesCS2D01G222200	8	Cysteine-rich receptor kinase
chr2D	gene	189385980	189389650	-	TraesCS2D01G222300	8	Receptor-like protein kinase, putative,expressed
chr2D	gene	189522718	189528389	-	TraesCS2D01G222400	8	Receptor-like kinase
chr2D	gene	189528736	189532895	-	TraesCS2D01G222500	8	Receptor-like protein kinase-related family protein
chr2D	gene	189600694	189601505	-	TraesCS2D01G222600	8	Myosin light chain kinase, smooth muscle
chr2D	gene	189672637	189676503	-	TraesCS2D01G222700	8	Receptor-like protein kinase, putative,expressed
chr2D	gene	189856010	189856803	+	TraesCS2D01G222800	8	Cytochrome c oxidase subunit 3
chr2D	gene	189973361	189977173	-	TraesCS2D01G222900	8	Receptor-like protein kinase, putative,expressed
chr2D	gene	190032336	190035508	-	TraesCS2D01G223000	8	Protein kinase
chr2D	gene	190111338	190116705	-	TraesCS2D01G223100	8	Receptor-like protein kinase
chr2D	gene	190326085	190326646	-	TraesCS2D01G223200	8	phox (PX) domain-containing protein
chr2D	gene	190351033	190352636	-	TraesCS2D01G223300	8	Cysteine-rich receptor kinase
chr2D	gene	190354006	190355075	-	TraesCS2D01G223400	8	Receptor-like protein kinase
chr2D	gene	190359456	190362835	-	TraesCS2D01G223500	8	Cysteine-rich receptor-kinase-like protein
chr2D	gene	190369661	190370968	+	TraesCS2D01G223600	8	Aspartic proteinase nepenthesin-1
chr2D	gene	190429596	190430072	-	TraesCS2D01G223700	8	#N/A
chr2D	gene	190437080	190438399	+	TraesCS2D01G223800	8	Aspartic proteinase nepenthesin-1
chr2D	gene	190568790	190570097	+	TraesCS2D01G223900	8	Aspartic proteinase nepenthesin-1
chr2D	gene	190993249	191000295	+	TraesCS2D01G224000	8	Ankyrin repeat protein family-like protein
chr2D	gene	191234169	191236845	+	TraesCS2D01G224100	8	Syntaxin, putative
chr2D	gene	191237431	191239455	-	TraesCS2D01G224200	8	Isocitrate lyase
chr2D	gene	192148581	192150337	+	TraesCS2D01G224300	8	Xyloglucan endotransglucosylase/hydrolase
chr2D	gene	192156293	192156923	-	TraesCS2D01G224400	8	Protein translation factor SUI1-like protein
chr2D	gene	192175000	192183186	-	TraesCS2D01G224500	8	Tyrosyl-DNA phosphodiesterase 1
chr2D	gene	192184443	192184853	+	TraesCS2D01G224600	8	Oral cancer overexpressed protein 1
chr2D	gene	192185735	192186457	-	TraesCS2D01G224700	8	Glutathione S-transferase
chr2D	gene	192309272	192313329	+	TraesCS2D01G224800	8	PPDK regulatory protein
chr2D	gene	192313982	192316545	-	TraesCS2D01G224900	8	Transmembrane protein, putative
chr2D	gene	192736354	192736962	+	TraesCS2D01G225000	8	Late embryogenesis abundant (LEA) hydroxyproline-rich glycoprotein family
chr2D	gene	192738566	192746764	-	TraesCS2D01G225100	8	Glycerol-3-phosphate acyltransferase 3
chr2D	gene	192747136	192753999	+	TraesCS2D01G225200	8	Pre-rRNA-processing protein esf1
chr2D	gene	192993786	192998668	-	TraesCS2D01G225300	8	TBC1 domain family member
chr2D	gene	193117836	193119899	+	TraesCS2D01G225400	8	WAT1-related protein
chr2D	gene	193288544	193290322	+	TraesCS2D01G225500	8	WAT1-related protein
chr2D	gene	193338496	193339074	+	TraesCS2D01G225600	8	Late embryogenesis abundant (LEA) hydroxyproline-rich glycoprotein family
chr2D	gene	193342852	193343439	+	TraesCS2D01G225700	8	Late embryogenesis abundant hydroxyproline-rich glycoprotein family, putative
chr2D	gene	193393919	193400604	-	TraesCS2D01G225800	8	Protein disulfide isomerase
chr2D	gene	194045949	194047112	-	TraesCS2D01G225900	8	basic helix-loop-helix (bHLH) DNA-binding superfamily protein
chr2D	gene	194187709	194189759	+	TraesCS2D01G226000	8	Glucose-6-phosphate/phosphate translocator-like protein
chr2D	gene	194191261	194192792	-	TraesCS2D01G226100	8	60S ribosomal protein L44
chr2D	gene	194449193	194478858	-	TraesCS2D01G226200	8	Pre-mRNA-processing factor 39
chr2D	gene	194656739	194659299	-	TraesCS2D01G226300	8	Ras-related protein Rab-21
chr2D	gene	194731469	194735444	-	TraesCS2D01G226400	8	Glutamate receptor
chr2D	gene	194752009	194752898	-	TraesCS2D01G226500	8	Succinate dehydrogenase subunit 3
chr2D	gene	194754802	194762640	+	TraesCS2D01G226600	8	Patatin
chr2D	gene	194763312	194763919	-	TraesCS2D01G226700	8	Protein kinase family protein / ankyrin repeat family protein
chr2D	gene	194806828	194807382	-	TraesCS2D01G226800	8	magnesium transporter 2
chr2D	gene	195288756	195295640	+	TraesCS2D01G226900	8	Microtubule-associated protein TORTIFOLIA1
chr2D	gene	195421795	195423384	-	TraesCS2D01G227000	8	ATP-dependent zinc metalloprotease FtsH
chr2D	gene	195710340	195713815	+	TraesCS2D01G227100	8	Transmembrane proteins 14C
chr2D	gene	195728106	195731486	-	TraesCS2D01G227200	8	Cytochrome P450
chr2D	gene	196001881	196002921	+	TraesCS2D01G227300	8	ATP-dependent zinc metalloprotease FtsH
chr2D	gene	196129940	196131594	-	TraesCS2D01G227400	8	ATP-dependent zinc metalloprotease FtsH
chr2D	gene	196223139	196225134	-	TraesCS2D01G227500	8	ATP-dependent zinc metalloprotease FtsH
chr2D	gene	196343348	196357122	+	TraesCS2D01G227600	8	Abnormal spindle-like microcephaly-associated protein-like protein
chr2D	gene	196358533	196362829	-	TraesCS2D01G227700	8	Condensin-2 complex subunit H2
chr2D	gene	196436424	196436987	-	TraesCS2D01G227800	8	Heat-shock protein, putative
chr2D	gene	196454577	196458418	+	TraesCS2D01G227900	8	RNA-binding family protein
chr2D	gene	196707656	196711246	+	TraesCS2D01G228000	8	ATP-dependent RNA helicase DeaD
chr2D	gene	196790667	196790969	-	TraesCS2D01G228100	8	UDP-glucuronic acid decarboxylase 1
chr2D	gene	196856349	196860475	-	TraesCS2D01G228200	8	Protein DETOXIFICATION
chr2D	gene	196890768	196891380	-	TraesCS2D01G228300	8	DUF4228 domain protein
chr2D	gene	196965273	196965758	-	TraesCS2D01G228400	8	NADH-quinone oxidoreductase subunit H 1
chr2D	gene	197836937	197838122	+	TraesCS2D01G228500	8	senescence regulator (Protein of unknown function, DUF584)
chr2D	gene	197869618	197872800	-	TraesCS2D01G228600	8	Endoribonuclease L-PSP family protein
chr2D	gene	197874200	197875349	-	TraesCS2D01G228700	8	Protein phosphatase 2c, putative
chr2D	gene	197874207	197875218	+	TraesCS2D01G228800	8	Glycosyltransferase
chr2D	gene	197915945	197918547	-	TraesCS2D01G228900	8	BNR/Asp-box repeat family protein
chr2D	gene	198131422	198135235	+	TraesCS2D01G229000	8	RNA-binding protein
chr2D	gene	198459521	198463203	+	TraesCS2D01G229100	8	Calcium-dependent protein kinase
chr2D	gene	198621986	198630373	-	TraesCS2D01G229200	8	tRNA wybutosine-synthesizing protein 2/3/4
chr2D	gene	199124890	199127130	-	TraesCS2D01G229300	8	Pentatricopeptide repeat-containing protein
chr2D	gene	199133537	199138289	-	TraesCS2D01G229400	8	Trafficking protein particle complex subunit
chr2D	gene	199347079	199355810	+	TraesCS2D01G229500	8	3'-5' exonuclease domain protein
chr2D	gene	199356342	199357421	+	TraesCS2D01G229600	8	ATP synthase gamma chain
chr2D	gene	199761401	199762963	-	TraesCS2D01G229700	8	Xyloglucan galactosyltransferase KATAMARI1-like protein
chr2D	gene	199844442	199848587	+	TraesCS2D01G229800	8	Hydroxyproline-rich glycoprotein-like
chr2D	gene	200773865	200776086	+	TraesCS2D01G229900	8	Autophagy-related protein
chr2D	gene	200914589	200916199	+	TraesCS2D01G230000	8	Cytochrome c oxidase subunit 1
chr2D	gene	200925305	200926834	+	TraesCS2D01G230100	8	ATP synthase subunit alpha
chr2D	gene	200930743	200931213	-	TraesCS2D01G230200	8	ATPase subunit 8
chr2D	gene	200935935	200937328	+	TraesCS2D01G230300	8	Cytochrome b559 subunit alpha
chr2D	gene	201092457	201094930	+	TraesCS2D01G230400	8	Ankyrin repeat domain protein, putative
chr2D	gene	201154206	201159953	-	TraesCS2D01G230500	8	Bromodomain-containing protein
chr2D	gene	201440410	201447015	-	TraesCS2D01G230600	8	DNA/RNA helicase
chr2D	gene	201832767	201837261	-	TraesCS2D01G230700	8	Rab3 GTPase-activating catalytic subunit
chr2D	gene	201943195	201949309	-	TraesCS2D01G230800	8	L-ascorbate oxidase-like protein
chr2D	gene	202075212	202081040	-	TraesCS2D01G230900	8	Glucan endo-1,3-beta-glucosidase 3
chr2D	gene	202083365	202087554	-	TraesCS2D01G231000	8	Methionine aminopeptidase
chr2D	gene	202435991	202439284	+	TraesCS2D01G231100	8	Phosphoadenosine phosphosulfate reductase
chr2D	gene	202565003	202565986	+	TraesCS2D01G231200	8	Lon protease
chr2D	gene	202568958	202570100	-	TraesCS2D01G231300	8	Ribosomal rna small subunit methyltransferase
chr2D	gene	202602945	202603595	+	TraesCS2D01G231400	8	Eukaryotic translation initiation factor 3 subunit H
chr2D	gene	203039948	203052467	+	TraesCS2D01G231500	8	Potassium transporter
chr2D	gene	203451257	203452574	-	TraesCS2D01G231600	8	Dof zinc finger protein
chr2D	gene	204134424	204139472	+	TraesCS2D01G231700	8	SH3 domain-containing protein 1
chr2D	gene	204140196	204146380	-	TraesCS2D01G231800	8	Protein FLX-like 1
chr2D	gene	204489660	204497585	+	TraesCS2D01G231900	8	ATP-dependent RNA helicase, putative
chr2D	gene	204499206	204504986	+	TraesCS2D01G232000	8	Serine/threonine protein phosphatase 7 long form isogeny
chr2D	gene	204506744	204509641	+	TraesCS2D01G232100	8	Serine/threonine protein phosphatase 7 long form isogeny
chr2D	gene	204990690	205003771	+	TraesCS2D01G232200	8	Kinase family protein
chr2D	gene	205005310	205010113	+	TraesCS2D01G232300	8	TPX2 (targeting protein for Xklp2) protein family
chr2D	gene	205589769	205594372	+	TraesCS2D01G232400	8	Phosphatase 2C family protein
chr2D	gene	205614218	205618300	+	TraesCS2D01G232500	8	WD-repeat protein
chr2D	gene	205618974	205623039	-	TraesCS2D01G232600	8	Filament-like plant protein
chr2D	gene	206236867	206241889	+	TraesCS2D01G232700	8	Organic solute transporter-like
chr2D	gene	206632221	206636106	+	TraesCS2D01G232800	8	Squamosa promoter-binding protein
chr2D	gene	206680336	206686103	+	TraesCS2D01G232900	8	RING/U-box superfamily protein
chr2D	gene	207004607	207005894	-	TraesCS2D01G233000	8	#N/A
chr2D	gene	207241356	207250592	+	TraesCS2D01G233100	8	Leucine-rich repeat receptor-like protein kinase
chr2D	gene	207250947	207252460	-	TraesCS2D01G233200	8	C2 domain-containing protein
chr2D	gene	207275132	207277059	-	TraesCS2D01G233300	8	C2 domain-containing protein
chr2D	gene	207906527	207907832	+	TraesCS2D01G233400	8	Protein root hair specific 4
chr2D	gene	208537308	208542552	-	TraesCS2D01G233500	8	RING/U-box superfamily protein
chr2D	gene	209024943	209026044	-	TraesCS2D01G233600	8	Peroxidase
chr2D	gene	209026811	209033834	-	TraesCS2D01G233700	8	Protein trichome birefringence
chr2D	gene	209507156	209511079	+	TraesCS2D01G233800	8	Receptor-like kinase
chr2D	gene	209514185	209514931	-	TraesCS2D01G233900	8	Excitatory amino acid transporter 1
chr2D	gene	211198569	211200250	+	TraesCS2D01G234000	8	Transcription factor Myb
chr2D	gene	212925377	212934919	-	TraesCS2D01G234100	8	Peptide-N(4)-(N-acetyl-beta-glucosaminyl)asparagine amidase
chr2D	gene	213696392	213709877	+	TraesCS2D01G234200	8	#N/A
chr2D	gene	215731760	215732173	-	TraesCS2D01G234300	8	Protein RRP5-like protein
chr2D	gene	215828670	215832671	+	TraesCS2D01G234400	8	#N/A
chr2D	gene	215838662	215847385	-	TraesCS2D01G234500	8	Malic enzyme
chr2D	gene	216327095	216330915	+	TraesCS2D01G234600	8	Ras-related protein
chr2D	gene	218020099	218048879	+	TraesCS2D01G234700	8	Mediator of RNA polymerase II transcription subunit 14
chr2D	gene	218373081	218378079	+	TraesCS2D01G234800	8	C2 calcium/lipid-binding and GRAM domain protein
chr2D	gene	218385706	218387008	-	TraesCS2D01G234900	8	Myc-type, basic helix-loop-helix (BHLH) domain-containing protein
chr2D	gene	218743978	218755925	+	TraesCS2D01G235000	8	2-oxoglutarate (2OG) and Fe(II)-dependent oxygenase superfamily protein
chr2D	gene	220344323	220369735	+	TraesCS2D01G235100	8	WD repeat-containing protein
chr2D	gene	220670710	220675240	+	TraesCS2D01G235200	8	Actin-depolymerizing factor
chr2D	gene	220957981	220978391	-	TraesCS2D01G235300	8	E3 ubiquitin-protein ligase
chr2D	gene	220968971	220969453	+	TraesCS2D01G235400	8	Centrosomal protein of 162 kDa
chr2D	gene	222646630	222648115	+	TraesCS2D01G235500	8	Ribosomal protein L15
chr2D	gene	223904658	223913254	+	TraesCS2D01G235600	8	Rho gtpase-activating protein
chr2D	gene	226334158	226334972	+	TraesCS2D01G235700	8	Myb/SANT-like DNA-binding domain protein
chr2D	gene	226527588	226527995	+	TraesCS2D01G235800	8	#N/A
chr2D	gene	226532460	226543766	-	TraesCS2D01G235900	8	Asparagine--tRNA ligase
chr2D	gene	228432945	228436807	-	TraesCS2D01G236000	8	Ankyrin repeat-containing protein
chr2D	gene	229637681	229639335	+	TraesCS2D01G236100	8	Protein LOW PSII ACCUMULATION 1, chloroplastic
chr2D	gene	231596336	231603813	-	TraesCS2D01G236200	8	Transcription factor
chr2D	gene	233138335	233139219	-	TraesCS2D01G236300	8	Glutathione reductase
chr2D	gene	233380819	233429368	-	TraesCS2D01G236400	8	alpha/beta-Hydrolases superfamily protein
chr2D	gene	234144711	234150925	-	TraesCS2D01G236500	8	Zeta-carotene desaturase
chr2D	gene	234254887	234256857	-	TraesCS2D01G236600	8	#N/A
chr2D	gene	234325734	234330023	+	TraesCS2D01G236700	8	Mitochondrial import inner membrane translocase subunit Tim17/Tim22/Tim23 family protein
chr2D	gene	236110261	236138181	-	TraesCS2D01G236800	8	GRAM domain family protein
chr2D	gene	238153805	238171609	+	TraesCS2D01G236900	8	Spindle and kinetochore-associated protein 1 like
chr2D	gene	238959323	238959870	+	TraesCS2D01G237000	8	DNA topoisomerase
chr2D	gene	239257885	239258259	+	TraesCS2D01G237100	8	P-loop containing nucleoside triphosphate hydrolases superfamily protein
chr2D	gene	239707790	239734721	+	TraesCS2D01G237200	8	ATP-dependent DNA helicase
chr2D	gene	239973083	239987877	-	TraesCS2D01G237300	8	Calmodulin-binding transcription activator
chr2D	gene	241684306	241690694	-	TraesCS2D01G237400	8	NADH oxidoreductase F subunit
chr2D	gene	241713971	241714534	+	TraesCS2D01G237500	8	#N/A
chr2D	gene	242326350	242332366	+	TraesCS2D01G237600	8	Peptidyl-prolyl cis-trans isomerase
chr2D	gene	243653607	243666487	+	TraesCS2D01G237700	8	DDT domain-containing protein
chr2D	gene	245377750	245379247	+	TraesCS2D01G237800	8	40S ribosomal protein S12
chr2D	gene	245530683	245538962	+	TraesCS2D01G237900	8	Pyruvate kinase
chr2D	gene	246542184	246545821	-	TraesCS2D01G238000	8	Ubiquinol-cytochrome c reductase iron-sulfur subunit
chr2D	gene	247095215	247104193	-	TraesCS2D01G238100	8	RING/FYVE/PHD zinc finger protein, putative
chr2D	gene	247438701	247439060	-	TraesCS2D01G238200	8	E3 ubiquitin-protein ligase
chr2D	gene	247819074	247848925	-	TraesCS2D01G238300	8	Protein GRIP
chr2D	gene	248394332	248394652	+	TraesCS2D01G238400	8	Cytochrome P450 family protein
chr2D	gene	248471354	248473148	-	TraesCS2D01G238500	8	Cytochrome P450 family protein
chr2D	gene	248776869	248778300	-	TraesCS2D01G238600	8	Ribose-5-phosphate isomerase A
chr2D	gene	249188971	249195302	+	TraesCS2D01G238700	8	Protein curvature thylakoid chloroplastic-like
chr2D	gene	249877945	249911109	+	TraesCS2D01G238800	8	Endoplasmic reticulum metallopeptidase 1
chr2D	gene	250203745	250206476	+	TraesCS2D01G238900	8	RNA-binding protein
chr2D	gene	250611334	250618065	+	TraesCS2D01G239000	8	Vacuolar protein sorting-associated protein 32-like protein 1
chr2D	gene	250628408	250632289	-	TraesCS2D01G239100	8	COP9 signalosome complex subunit-like protein
chr2D	gene	252132726	252141188	+	TraesCS2D01G239200	8	Nucleobase ascorbate transporter
chr2D	gene	252141813	252145187	-	TraesCS2D01G239300	8	RanBP2-type zinc finger protein
chr2D	gene	253814399	253814611	-	TraesCS2D01G239400	8	Auxin response factor
chr2D	gene	254977139	254983782	-	TraesCS2D01G239500	8	Protein kinase family protein
chr2D	gene	255617282	255621894	-	TraesCS2D01G239600	8	Ubiquinol-cytochrome C chaperone family protein
chr2D	gene	255681859	255684881	+	TraesCS2D01G239700	8	Peptidylprolyl isomerase
chr2D	gene	256668565	256676463	-	TraesCS2D01G239800	8	RNA binding protein, putative
chr2D	gene	256887242	256889547	-	TraesCS2D01G239900	8	#N/A
chr2D	gene	257386734	257388761	+	TraesCS2D01G240000	8	Histone-lysine N-methyltransferase
chr2D	gene	257568710	257569474	-	TraesCS2D01G240100	8	Zinc knuckle family protein, expressed
chr2D	gene	257738344	257747948	-	TraesCS2D01G240200	8	TVP38/TMEM64 family membrane protein
chr2D	gene	258370300	258370671	-	TraesCS2D01G240300	8	Voltage-gated potassium channel
chr2D	gene	258793726	258809198	-	TraesCS2D01G240400	8	RNA-binding family protein
chr2D	gene	259222509	259223060	+	TraesCS2D01G240500	8	Nucleoporin-like protein 2
chr2D	gene	259238996	259239672	+	TraesCS2D01G240600	8	#N/A
chr2D	gene	259241406	259242890	-	TraesCS2D01G240700	8	#N/A
chr2D	gene	259245358	259246792	-	TraesCS2D01G240800	8	Werner Syndrome-like exonuclease
chr2D	gene	260360860	260391363	+	TraesCS2D01G240900	8	ureidoglycine aminohydrolase
chr2D	gene	260386667	260387080	-	TraesCS2D01G241000	8	#N/A
chr2D	gene	260865924	260866694	-	TraesCS2D01G241100	8	Tetratricopeptide repeat (TPR)-like superfamily protein
chr2D	gene	261210737	261211096	-	TraesCS2D01G241200	8	BTB/POZ domain-containing protein
chr2D	gene	261733580	261747770	-	TraesCS2D01G241300	8	Regulator of nonsense transcripts 1-like protein
chr2D	gene	262448278	262458898	+	TraesCS2D01G241400	8	Regulator of chromosome condensation (RCC1) family protein
chr2D	gene	263421058	263423724	-	TraesCS2D01G241500	8	Ubiquitin system component Cue protein
chr2D	gene	263479951	263486905	+	TraesCS2D01G241600	8	60S ribosome subunit biogenesis protein NIP7 homolog
chr2D	gene	263489451	263513049	+	TraesCS2D01G241700	8	Protein RETICULATA, chloroplastic
chr2D	gene	264803496	264812120	-	TraesCS2D01G241800	8	Cytosine-specific methyltransferase
chr2D	gene	265066542	265066952	+	TraesCS2D01G241900	8	Protein ALWAYS EARLY 2
chr2D	gene	267693819	267702584	+	TraesCS2D01G242000	8	Casein kinase II subunit beta
chr2D	gene	267703357	267706293	+	TraesCS2D01G242100	8	ATP synthase epsilon chain
chr2D	gene	566979884	566981466	-	TraesCS2D01G460200	9	Germin-like protein
chr2D	gene	566986969	566992348	+	TraesCS2D01G460300	9	GPI mannosyltransferase 2
chr2D	gene	566993744	566995690	+	TraesCS2D01G460400	9	Pentatricopeptide repeat-containing protein
chr2D	gene	566998266	566999816	+	TraesCS2D01G460500	9	Nodulation signaling protein 1
chr2D	gene	567043359	567046420	+	TraesCS2D01G460600	9	UDP-glucose 4-epimerase, putative
chr2D	gene	567051604	567051834	+	TraesCS2D01G460700	9	BLT14.2 protein
chr2D	gene	567057496	567057801	+	TraesCS2D01G460800	9	Hydroxyproline-rich glycoprotein family protein, putative
chr2D	gene	567477279	567478310	+	TraesCS2D01G460900	9	B3 domain-containing protein
chr2D	gene	567485547	567487274	-	TraesCS2D01G461000	9	Pentatricopeptide repeat-containing protein
chr2D	gene	567584703	567584930	+	TraesCS2D01G461100	9	Acclimation protein
chr2D	gene	567589870	567590100	+	TraesCS2D01G461200	9	BLT14.1 protein
chr2D	gene	567642046	567642285	+	TraesCS2D01G461300	9	S-locus lectin protein kinase family protein
chr2D	gene	567677908	567678159	+	TraesCS2D01G461400	9	Holliday junction ATP-dependent DNA helicase RuvB
chr2D	gene	568078472	568083105	-	TraesCS2D01G461500	9	Gamma-soluble NSF attachment protein
chr2D	gene	568089397	568089795	-	TraesCS2D01G461600	9	#N/A
chr2D	gene	568091215	568092451	+	TraesCS2D01G461700	9	Basic helix-loop-helix transcription factor
chr2D	gene	568095306	568095704	-	TraesCS2D01G461800	9	#N/A
chr2D	gene	568105983	568106958	+	TraesCS2D01G461900	9	Basic helix-loop-helix transcription factor
chr2D	gene	568126197	568129917	-	TraesCS2D01G462000	9	Receptor-like kinase
chr2D	gene	568192233	568193903	-	TraesCS2D01G462100	9	Leucine-rich repeat receptor-like protein kinase family protein
chr2D	gene	568230708	568232162	-	TraesCS2D01G462200	9	DTW domain containing protein
chr2D	gene	568249147	568252532	-	TraesCS2D01G462300	9	Glutamate receptor
chr2D	gene	568308522	568310192	+	TraesCS2D01G462400	9	Cytochrome P450 family protein
chr2D	gene	568408975	568410426	+	TraesCS2D01G462500	9	Glycosyltransferase
chr2D	gene	568464209	568465926	+	TraesCS2D01G462600	9	Cytochrome P450 family protein
chr2D	gene	568726287	568727735	+	TraesCS2D01G462700	9	Glycosyltransferase
chr2D	gene	568773221	568774255	-	TraesCS2D01G462800	9	membrane-associated kinase regulator, putative (DUF1645)
chr2D	gene	568801314	568803557	+	TraesCS2D01G462900	9	NAC domain-containing protein
chr2D	gene	568940188	568941531	+	TraesCS2D01G463000	9	Kelch repeat-containing protein
chr2D	gene	568943389	568945029	-	TraesCS2D01G463100	9	Receptor-like kinase
chr2D	gene	569119536	569121134	-	TraesCS2D01G463200	9	Glycosyltransferase
chr2D	gene	569134612	569137466	-	TraesCS2D01G463300	9	F-box family protein
chr2D	gene	569152571	569153515	-	TraesCS2D01G463400	9	Glycosyltransferase
chr2D	gene	569192987	569194085	+	TraesCS2D01G463500	9	EKC/KEOPS complex subunit LAGE3
chr2D	gene	569195262	569197799	-	TraesCS2D01G463600	9	Receptor-like kinase
chr2D	gene	569254822	569256741	-	TraesCS2D01G463700	9	F-box/WD-40 repeat-containing protein
chr2D	gene	569261883	569263248	+	TraesCS2D01G463800	9	CONSTANS-like zinc finger protein
chr2D	gene	569309541	569310183	+	TraesCS2D01G463900	9	Receptor protein kinase-like protein
chr2D	gene	569678745	569680531	-	TraesCS2D01G464000	9	Protein kinase
chr2D	gene	569811233	569812372	+	TraesCS2D01G464100	9	#N/A
chr2D	gene	569842642	569844334	-	TraesCS2D01G464200	9	Cytochrome P450
chr2D	gene	569948289	569952914	-	TraesCS2D01G464300	9	Coatomer subunit beta'-1
chr2D	gene	570062252	570063043	-	TraesCS2D01G464400	9	Ethylene-responsive transcription factor
chr2D	gene	570081642	570082643	+	TraesCS2D01G464500	9	Glycosyltransferase
chr2D	gene	570089079	570089837	-	TraesCS2D01G464600	9	Ethylene-responsive transcription factor
chr2D	gene	570109541	570113695	+	TraesCS2D01G464700	9	BAG family molecular chaperone regulator
chr2D	gene	570948508	570959690	-	TraesCS2D01G464800	9	Multidrug resistance protein ABC transporter family protein
chr2D	gene	571056250	571059080	+	TraesCS2D01G464900	9	Remorin family protein
chr2D	gene	571072779	571080658	+	TraesCS2D01G465000	9	Serine/threonine-protein phosphatase 6 regulatory subunit 3
chr2D	gene	571081637	571082133	-	TraesCS2D01G465100	9	RPM1-interacting protein 4
chr2D	gene	571176918	571181549	+	TraesCS2D01G465200	9	RNA-binding protein 1
chr2D	gene	571194838	571200100	+	TraesCS2D01G465300	9	NBS-LRR disease resistance protein-like protein
chr2D	gene	571208578	571213930	+	TraesCS2D01G465400	9	NBS-LRR disease resistance protein-like protein
chr2D	gene	571442906	571446714	+	TraesCS2D01G465500	9	Disease resistance protein (NBS-LRR class) family
chr2D	gene	571526665	571532004	+	TraesCS2D01G465600	9	NBS-LRR disease resistance protein-like protein
chr2D	gene	571537244	571538245	-	TraesCS2D01G465700	9	Glycine rich protein
chr2D	gene	571540511	571542514	-	TraesCS2D01G465800	9	tRNA (Guanine-N(7)-)-methyltransferase
chr2D	gene	571659964	571662323	-	TraesCS2D01G465900	9	F-box family protein
chr2D	gene	571874995	571882117	+	TraesCS2D01G466000	9	NBS-LRR disease resistance protein-like protein
chr2D	gene	571883083	571884482	-	TraesCS2D01G466100	9	B3 domain-containing protein
chr2D	gene	571926620	571927639	+	TraesCS2D01G466200	9	Granulocyte-macrophage colony-stimulating factor
chr2D	gene	571946058	571947315	+	TraesCS2D01G466300	9	Transmembrane protein 45B
chr2D	gene	572030335	572035728	+	TraesCS2D01G466400	9	disease resistance protein (TIR-NBS-LRR class) family
chr2D	gene	572046670	572047454	+	TraesCS2D01G466500	9	Mediator of RNA polymerase II transcription subunit 12-like protein
chr2D	gene	572062511	572071621	+	TraesCS2D01G466600	9	NBS-LRR disease resistance protein-like protein
chr2D	gene	572072801	572075701	-	TraesCS2D01G466700	9	Transcription factor GTE4
chr2D	gene	572079806	572083708	-	TraesCS2D01G466800	9	Cysteine/Histidine-rich C1 domain family protein
chr2D	gene	572254950	572257158	-	TraesCS2D01G466900	9	Protein kinase family protein
chr2D	gene	572262705	572263850	-	TraesCS2D01G467000	9	Peroxidase
chr2D	gene	572335311	572335815	+	TraesCS2D01G467100	9	Transcription factor
chr2D	gene	572357355	572357678	-	TraesCS2D01G467200	9	Hydrogenobyrinate a,c-diamide synthase
chr2D	gene	572360609	572364700	-	TraesCS2D01G467300	9	Amine oxidase family protein
chr2D	gene	572404230	572405708	+	TraesCS2D01G467400	9	HXXXD-type acyl-transferase family protein
chr2D	gene	572672871	572673416	-	TraesCS2D01G467500	9	Pectinesterase inhibitor domain containing protein
chr2D	gene	572682177	572684346	-	TraesCS2D01G467600	9	DNA polymerase III polC-type
chr2D	gene	572732180	572735355	+	TraesCS2D01G467700	9	Peroxisomal (S)-2-hydroxy-acid oxidase
[truncated: 1,683 more rows]

## Sheet: Supp. Table S5
Supplementary Table S5: Candidate gene analysis in the QTL regions using in silico expression analysis
Chr.		Start	Stop	Ori	Name	QTL	QTL_name	Func
chr2B	gene	24099685	24102946	-	TraesCS2B01G048700	6	6	Arginase
chr2B	gene	24921342	24923029	-	TraesCS2B01G050600	6	6	dimethylallyl, adenosine tRNA methylthiotransferase
chr2B	gene	25017966	25027451	-	TraesCS2B01G051000	6	6	Cullin-associated NEDD8-dissociated protein 1
chr2B	gene	94925534	94927859	+	TraesCS2B01G126500	7	7	Ribosomal protein L19
chr2B	gene	95797399	95799256	-	TraesCS2B01G127900	7	7	60S ribosomal protein L18
chr2B	gene	96629729	96630797	-	TraesCS2B01G129300	7	7	60S ribosomal protein L22, putative
chr2B	gene	97186870	97189938	+	TraesCS2B01G129500	7	7	DNA-directed RNA polymerases I, II, and III subunit rpabc3
chr2B	gene	97441475	97441946	+	TraesCS2B01G130300	7	7	Ultraviolet-B-repressible protein
chr2B	gene	99960196	99961050	+	TraesCS2B01G133500	7	7	Photosystem I reaction center subunit N
chr2B	gene	104233460	104237268	+	TraesCS2B01G137300	7	7	Xylose isomerase
chr2B	gene	104580530	104581647	-	TraesCS2B01G137700	7	7	Zinc finger protein 512B family
chr2B	gene	110408811	110412861	-	TraesCS2B01G144100	7	7	Membrane-associated 30 kDa, chloroplastic
chr2B	gene	111454559	111462132	-	TraesCS2B01G145700	7	7	4-alpha-glucanotransferase
chr2B	gene	114045178	114046597	-	TraesCS2B01G147700	7	7	Elongation factor 1-beta
chr2B	gene	115377575	115379031	+	TraesCS2B01G148900	7	7	Early response to dehydration 15-like protein
chr2B	gene	121354806	121370706	+	TraesCS2B01G152900	7	7	Glutamate synthase, putative
chr2B	gene	131568757	131573881	+	TraesCS2B01G157600	7	7	Magnesium-chelatase subunit H
chr2B	gene	134089995	134094837	-	TraesCS2B01G160700	7	7	Chaperone protein dnaJ-related
chr2B	gene	135007880	135009533	-	TraesCS2B01G162200	7	7	cytochrome-c oxidase/ electron carrier
chr2B	gene	144603207	144605156	-	TraesCS2B01G171400	7	7	10 kDa chaperonin
chr2B	gene	146660837	146664040	-	TraesCS2B01G172200	7	7	NADH dehydrogenase [ubiquinone] 1 alpha subcomplex subunit 6
chr2B	gene	146954784	146956562	+	TraesCS2B01G172900	7	7	Pyrrolidone-carboxylate peptidase
chr2B	gene	150595853	150599894	+	TraesCS2B01G175300	7	7	Pyruvate dehydrogenase kinase, mitochondrial
chr2B	gene	152175687	152175965	-	TraesCS2B01G177100	7	7	Low temperature and salt responsive protein
chr2B	gene	159319089	159319352	+	TraesCS2B01G184400	7	7	Chymotrypsin inhibitor
chr2B	gene	161026470	161026880	+	TraesCS2B01G186000	7	7	Histone H3
chr2B	gene	165111094	165113123	-	TraesCS2B01G189500	7	7	40S ribosomal protein S6
chr2B	gene	165273299	165275975	+	TraesCS2B01G189900	7	7	Cytochrome c oxidase subunit 6B
chr2B	gene	167796062	167796337	-	TraesCS2B01G192200	7	7	Calmodulin
chr2B	gene	167860263	167863533	-	TraesCS2B01G192400	7	7	Calmodulin-related protein
chr2B	gene	171453242	171455239	+	TraesCS2B01G194400	7	7	40S ribosomal protein SA
chr2B	gene	174343695	174345408	+	TraesCS2B01G196100	7	7	Elongation factor 1-beta
chr2B	gene	175060227	175060664	+	TraesCS2B01G197200	7	7	50S ribosomal protein L15
chr2B	gene	175634053	175636972	+	TraesCS2B01G198200	7	7	Small nuclear ribonucleoprotein family protein
chr2B	gene	190658232	190661063	+	TraesCS2B01G209100	7	7	Eukaryotic translation initiation factor 5A
chr2B	gene	210652278	210653431	-	TraesCS2B01G220100	7	7	Chlorophyll a-b binding protein, chloroplastic
chr2D	gene	150918706	150919977	+	TraesCS2D01G199700	8	8	Geranylgeranyl pyrophosphate synthase
chr2D	gene	165540208	165541158	-	TraesCS2D01G209900	8	8	Chlorophyll a-b binding protein, chloroplastic
chr2D	gene	165541918	165546766	-	TraesCS2D01G210000	8	8	Protein THYLAKOID FORMATION1, chloroplastic
chr2D	gene	176163193	176164192	-	TraesCS2D01G214700	8	8	Cytochrome b6-f complex iron-sulfur subunit
chr2D	gene	188432778	188433638	-	TraesCS2D01G220800	8	8	Oxygen-evolving enhancer protein 3-2, chloroplastic
chr2D	gene	188502651	188505329	-	TraesCS2D01G220900	8	8	Beta-amylase
chr2D	gene	192156293	192156923	-	TraesCS2D01G224400	8	8	Protein translation factor SUI1-like protein
chr2D	gene	194191261	194192792	-	TraesCS2D01G226100	8	8	60S ribosomal protein L44
chr2D	gene	194752009	194752898	-	TraesCS2D01G226500	8	8	Succinate dehydrogenase subunit 3
chr2D	gene	197869618	197872800	-	TraesCS2D01G228600	8	8	Endoribonuclease L-PSP family protein
chr2D	gene	199356342	199357421	+	TraesCS2D01G229600	8	8	ATP synthase gamma chain
chr2D	gene	200773865	200776086	+	TraesCS2D01G229900	8	8	Autophagy-related protein
chr2D	gene	206632221	206636106	+	TraesCS2D01G232800	8	8	Squamosa promoter-binding protein
chr2D	gene	207275132	207277059	-	TraesCS2D01G233300	8	8	C2 domain-containing protein
chr2D	gene	209514185	209514931	-	TraesCS2D01G233900	8	8	Excitatory amino acid transporter 1
chr2D	gene	216327095	216330915	+	TraesCS2D01G234600	8	8	Ras-related protein
chr2D	gene	222646630	222648115	+	TraesCS2D01G235500	8	8	Ribosomal protein L15
chr2D	gene	229637681	229639335	+	TraesCS2D01G236100	8	8	Protein LOW PSII ACCUMULATION 1, chloroplastic
chr2D	gene	239973083	239987877	-	TraesCS2D01G237300	8	8	Calmodulin-binding transcription activator
chr2D	gene	241684306	241690694	-	TraesCS2D01G237400	8	8	NADH oxidoreductase F subunit
chr2D	gene	248776869	248778300	-	TraesCS2D01G238600	8	8	Ribose-5-phosphate isomerase A
chr2D	gene	249188971	249195302	+	TraesCS2D01G238700	8	8	Protein curvature thylakoid chloroplastic-like
chr2D	gene	255681859	255684881	+	TraesCS2D01G239700	8	8	Peptidylprolyl isomerase
chr2D	gene	267693819	267702584	+	TraesCS2D01G242000	8	8	Casein kinase II subunit beta
chr2D	gene	267703357	267706293	+	TraesCS2D01G242100	8	8	ATP synthase epsilon chain
chr4A	gene	622288509	622290306	-	TraesCS4A01G342800	13	13	30S ribosomal protein S6
chr4A	gene	623315223	623317668	+	TraesCS4A01G343300	13	13	Late embryogenesis abundant protein Lea14
chr4A	gene	625076329	625077633	-	TraesCS4A01G345900	13	13	Leucine-rich repeat receptor-like protein kinase
chr4A	gene	625249115	625249540	+	TraesCS4A01G346600	13	13	F-box protein
chr4A	gene	625527371	625530582	+	TraesCS4A01G347700	13	13	MICOS complex subunit Mic10-like protein (DUF543)
chr4A	gene	629360623	629365668	-	TraesCS4A01G355000	13	13	Cellulose synthase
chr4A	gene	629466744	629468423	+	TraesCS4A01G355600	13	13	Photosystem II reaction center Psb28 protein
chr5A	gene	487365075	487366259	-	TraesCS5A01G277500	16	16	MTD1
chr5A	gene	488254808	488256343	+	TraesCS5A01G279100	16	16	60S ribosomal protein L32
chr5A	gene	488262403	488264591	-	TraesCS5A01G279200	16	16	Basic helix-loop-helix transcription factor
chr5A	gene	488315727	488317551	-	TraesCS5A01G279400	16	16	60S ribosomal protein L32
chr5A	gene	488409121	488411146	-	TraesCS5A01G279500	16	16	Peptidylprolyl isomerase
chr5A	gene	488890371	488893261	+	TraesCS5A01G279700	16	16	50S ribosomal protein L6, putative, expressed
chr5A	gene	491287293	491291219	+	TraesCS5A01G282200	16	16	Cyclin family protein
chr5A	gene	491293245	491295268	-	TraesCS5A01G282300	16	16	RING/U-box superfamily protein
chr5A	gene	493829442	493834910	+	TraesCS5A01G286100	16	16	Purple acid phosphatase
chr5A	gene	495319376	495322373	+	TraesCS5A01G287400	16	16	Proteasome subunit alpha type
chr5A	gene	496017980	496022924	-	TraesCS5A01G289300	16	16	S-acyltransferase
chr5A	gene	500625817	500632889	+	TraesCS5A01G290600	16	16	Serine protease HTRA1
chr5A	gene	501918007	501921220	-	TraesCS5A01G291000	16	16	multiple organellar RNA editing factor
chr5A	gene	502289734	502297070	+	TraesCS5A01G291500	16	16	1-deoxy-D-xylulose 5-phosphate synthase 1
chr5A	gene	502786455	502787985	-	TraesCS5A01G292900	16	16	Basic helix-loop-helix transcription factor
chr5A	gene	579411722	579412399	+	TraesCS5A01G381700	17	17	Phosphatidic acid phosphatase (PAP2) family protein
chr5A	gene	580794359	580798445	+	TraesCS5A01G382700	17	17	Histone H2A
chr5A	gene	580947754	580950074	-	TraesCS5A01G383200	17	17	Stem-specific protein TSJT1
chr5A	gene	582107204	582107662	-	TraesCS5A01G384300	17	17	Histone H2B
chr5D	gene	464603478	464606322	+	TraesCS5D01G398400	20	20	Beta-glucosidase
chr5D	gene	464990302	464992895	+	TraesCS5D01G399100	20	20	Beta-glucosidase
chr5D	gene	467176608	467184463	-	TraesCS5D01G401500	20	20	MADS box transcription factor
chr5D	gene	467601351	467604145	-	TraesCS5D01G401900	20	20	COBRA-like protein
chr5D	gene	468651742	468653895	+	TraesCS5D01G402800	20	20	50S ribosomal protein L13
chr5D	gene	469177701	469180043	+	TraesCS5D01G403300	20	20	Protein Asterix
chr5D	gene	469501796	469503238	+	TraesCS5D01G404300	20	20	UDP-glucose 6-dehydrogenase
chr5D	gene	469732935	469735904	+	TraesCS5D01G404800	20	20	Ankyrin repeat family protein
chr5D	gene	475837493	475838021	+	TraesCS5D01G412600	20	20	Cytochrome b6-f complex subunit 7
chr5D	gene	476620556	476622504	+	TraesCS5D01G413700	20	20	Cold acclimation protein
chr5D	gene	476943904	476945658	-	TraesCS5D01G414600	20	20	30S ribosomal protein S9
chr5D	gene	478957159	478959230	+	TraesCS5D01G416700	20	20	Cytochrome c oxidase subunit 6a, mitochondrial
chr5D	gene	479155204	479156419	-	TraesCS5D01G417000	20	20	30S ribosomal protein S14 type Z
chr5D	gene	479785108	479788715	-	TraesCS5D01G417600	20	20	Malate dehydrogenase
chr5D	gene	479877248	479879402	+	TraesCS5D01G417700	20	20	Tubulin alpha chain
chr6A	gene	86485713	86487161	-	TraesCS6A01G116400	21	21	Glycosyltransferase
chr7B	gene	9754493	9759885	-	TraesCS7B01G013300	24	24	Hexosyltransferase
